# Supplementary material for: Expansion of Immature Neutrophils During SIV Infection Is Associated With Their Capacity to Modulate T-Cell Function
Source: Front Immunol. 2022 Feb 3;13:781356. doi: 10.3389/fimmu.2022.781356 (PMC8851599; doi:10.3389/fimmu.2022.781356)
Supplement: Supplementary file 5 [file Table_1.xls]

## Sheet: Table of content
1-	Neutrophil phenotype: flow cytometry data table from whole blood and bon marrow
2-	Neutrophil maturation: flow cytometry data table from whole blood and bon marrow
3-	Complete blood count
4-	SIV viral load: plasma viral load data
5-	T cells proliferation: flow cytometry data from co-culture of PMN and PBMC
6-	T cells cytokine production: flow cytometry data from co-culture of PMN and PBMC
7-	Low-density PMN: flow cytometry data from PBMC staining

## Sheet: Neutrophils phenotype
Animal	Compartment	Group	Days post-infection	CD62L high | Freq. of Parent	CD62L low | Freq. of Parent	CD64+ | Freq. of Parent	HLA-DR+ | Freq. of Parent	PD-L1+ | Freq. of Parent
MF1	Blood	Group 2: ART Week 24	-43	90.1	9.95	3.19	2.29	2.41
MF2	Blood	Group 2: ART Week 24	-43	83.5	16.5	10.6	0.59	0.91
MF3	Blood	Group 2: ART Week 24	-43	94.9	5.13	12	4.26	0.54
MF4	Blood	Group 2: ART Week 24	-43	89.8	10.2	16.6	1.9	1.35
MF5	Blood	Group 2: ART Week 24	-43	99	0.99	13.3	0.27	0.16
MF6	Blood	Group 2: ART Week 24	-43	84.5	15.5	0.93	2.75	8.7
MF1	Bone Marrow	Group 2: ART Week 24	-43	71.7	28.3	27	60.7	2.89
MF2	Bone Marrow	Group 2: ART Week 24	-43	62.3	37.7	46.5	38.7	7.87
MF3	Bone Marrow	Group 2: ART Week 24	-43	59.8	40.2	58.8	47.9	7.29
MF4	Bone Marrow	Group 2: ART Week 24	-43	53	47	66.9	36	8.5
MF5	Bone Marrow	Group 2: ART Week 24	-43	79.4	20.6	42.2	21.3	4.44
MF6	Bone Marrow	Group 2: ART Week 24	-43	62.8	37.2	22.4	50.3	5.88
MF7	Blood	Group 1: ART D28	-29	95.3	4.67	11.8	0.79	0.94
MF8	Blood	Group 1: ART D28	-29	97.7	2.27	9.96	1.35	0.3
MF9	Blood	Group 1: ART D28	-29	96.9	3.13	5.91	0.52	0.055
MF10	Blood	Group 1: ART D28	-29	90.2	9.78	25.5	1.44	1.36
MF11	Blood	Group 1: ART D28	-29	94.9	5.14	0.88	2.79	0.33
MF12	Blood	Group 1: ART D28	-29	93.8	6.18	6.58	1.86	1.32
MF7	Bone Marrow	Group 1: ART D28	-29	73.1	26.9	35.5	1.09	1.32
MF8	Bone Marrow	Group 1: ART D28	-29	63.4	36.6	44.9	1.33	2.21
MF9	Bone Marrow	Group 1: ART D28	-29	68.7	31.3	22.7	1.02	0.33
MF10	Bone Marrow	Group 1: ART D28	-29	62.7	37.3	65.1	1.76	2.04
MF11	Bone Marrow	Group 1: ART D28	-29	59	41	4.07	1.45	1.4
MF12	Bone Marrow	Group 1: ART D28	-29	65.4	34.6	39.7	2.36	2.8
MF7	Blood	Group 1: ART D28	3	92.2	7.76	11.5	0.67	0.75
MF8	Blood	Group 1: ART D28	3	98	1.98	8.69	0.23	0.15
MF9	Blood	Group 1: ART D28	3	87.1	12.9	7.87	0.15	0.067
MF10	Blood	Group 1: ART D28	3	95	4.99	20.1	0.24	0.12
MF11	Blood	Group 1: ART D28	3	93.5	6.51	0.45	0.29	0.35
MF12	Blood	Group 1: ART D28	3	86.1	13.9	8.59	0.41	0.39
MF1	Blood	Group 2: ART Week 24	3	96.8	3.21	3.71	0.2	0.15
MF2	Blood	Group 2: ART Week 24	3	92.9	7.11	19.3	0.22	0.11
MF3	Blood	Group 2: ART Week 24	3	95.1	4.93	17.8	0.26	0.12
MF4	Blood	Group 2: ART Week 24	3	98.3	1.67	22	0.24	0.23
MF5	Blood	Group 2: ART Week 24	3	96.7	3.29	9.84	0.2	0.15
MF6	Blood	Group 2: ART Week 24	3	94.7	5.31	2.26	0.39	0.43
MF7	Blood	Group 1: ART D28	7	82	18	1.55	0.081	0.84
MF8	Blood	Group 1: ART D28	7	87.3	12.7	0.87	0.039	0.58
MF9	Blood	Group 1: ART D28	7	11.6	88.4	0.74	0.018	0.34
MF10	Blood	Group 1: ART D28	7	39.3	60.7	6.39	0.057	0.41
MF11	Blood	Group 1: ART D28	7	61.2	38.8	0.38	0.15	1.27
MF12	Blood	Group 1: ART D28	7	55.4	44.6	1.36	0.088	0.42
MF7	Bone Marrow	Group 1: ART D28	7	63.8	36.2	38.6	7.69	0.75
MF8	Bone Marrow	Group 1: ART D28	7	61.8	38.2	43.2	6.73	1.94
MF9	Bone Marrow	Group 1: ART D28	7	47.7	52.3	35.4	10.1	0.65
MF10	Bone Marrow	Group 1: ART D28	7	50.1	49.9	68	9.95	1.39
MF11	Bone Marrow	Group 1: ART D28	7	53.1	46.9	6.04	8.19	1.2
MF12	Bone Marrow	Group 1: ART D28	7	48.2	51.3	45.1	13.3	1.95
MF1	Blood	Group 2: ART Week 24	10	44.3	55.6	7.73	43.9	1.73
MF2	Blood	Group 2: ART Week 24	10	67.1	42.3	23.2	10.1	1.34
MF3	Blood	Group 2: ART Week 24	10	43.8	56.2	39.5	15	1.24
MF4	Blood	Group 2: ART Week 24	10	60.8	39.2	40.7	30.7	0.6
MF5	Blood	Group 2: ART Week 24	10	57.6	42.4	23.5	5.76	0.31
MF6	Blood	Group 2: ART Week 24	10	41	59	1.77	51.9	1.52
MF1	Bone Marrow	Group 2: ART Week 24	10	63.2	36.8	45.1	81.5	6.07
MF2	Bone Marrow	Group 2: ART Week 24	10	64.9	35.1	75.2	48.4	1.53
MF3	Bone Marrow	Group 2: ART Week 24	10	47.6	52.4	86.4	61	1.99
MF4	Bone Marrow	Group 2: ART Week 24	10	56.3	43.7	84.8	67.4	0.77
MF5	Bone Marrow	Group 2: ART Week 24	10	55.3	44.7	77.2	49.8	1.58
MF6	Bone Marrow	Group 2: ART Week 24	10	45.7	54.3	30.5	70.7	1.26
MF7	Blood	Group 1: ART D28	14	39.5	60.5	15.5	27.5	0.86
MF8	Blood	Group 1: ART D28	14	48.4	51.6	5.88	16.1	0.18
MF9	Blood	Group 1: ART D28	14	18.2	81.8	12.7	17.8	0.017
MF10	Blood	Group 1: ART D28	14	4.12	95.9	29.4	0.056	0.043
MF11	Blood	Group 1: ART D28	14	72.2	27.8	4.46	26.9	0.068
MF12	Blood	Group 1: ART D28	14	5.63	94.4	5.85	12.7	0.53
MF7	Blood	Group 1: ART D28	28	36.8	63.2	5.01	4.5	0.21
MF8	Blood	Group 1: ART D28	28	26.9	73.1	3.97	0.7	0.15
MF9	Blood	Group 1: ART D28	28	73.2	26.8	4.9	0.35	0.022
MF10	Blood	Group 1: ART D28	28	62.9	37.1	29.9	0.59	1.75
MF11	Blood	Group 1: ART D28	28	77.8	22.2	0.36	4.18	0.3
MF12	Blood	Group 1: ART D28	28	34.6	65.4	6.23	7.34	0.26
MF7	Bone marrow	Group 1: ART D28	28	58.4	41.6	41.7	20.4	1.2
MF8	Bone marrow	Group 1: ART D28	28	57.7	42.3	42.9	32.8	4.59
MF9	Bone marrow	Group 1: ART D28	28	63.9	36.1	27.7	44.8	0.87
MF10	Bone marrow	Group 1: ART D28	28	42.6	57.4	76.4	16.2	3.95
MF11	Bone marrow	Group 1: ART D28	28	62.9	37.1	4.12	49.2	2.3
MF12	Bone marrow	Group 1: ART D28	28	44.9	55.1	50.9	56.4	2.73
MF7	Blood	Group 1: ART D28	42	56.8	43.2	7.8	0.059	0.26
MF8	Blood	Group 1: ART D28	42	88.3	11.7	8.72	0.037	0.067
MF9	Blood	Group 1: ART D28	42	34.2	65.8	1.44	0.015	0.042
MF10	Blood	Group 1: ART D28	42	18.8	81.2	15.2	0.023	0.21
MF11	Blood	Group 1: ART D28	42	96.1	3.9	3.59	0.043	0.031
MF12	Blood	Group 1: ART D28	42	49.2	50.8	4.18	0.039	0.15
MF1	Blood	Group 2: ART Week 24	42	91.3	8.67	57.7	0.13	0.95
MF2	Blood	Group 2: ART Week 24	42	82.4	17.6	6.32	0.062	0.65
MF3	Blood	Group 2: ART Week 24	42	59.7	40.3	15.9	0.039	0.019
MF4	Blood	Group 2: ART Week 24	42	75.1	24.9	14.2	0.68	0.11
MF5	Blood	Group 2: ART Week 24	42	58	42	8.85	0.081	0.18
MF6	Blood	Group 2: ART Week 24	42	74.8	25.2	0.39	0.093	0.47
MF7	Blood	Group 1: ART D28	56	51.4	48.6	3.85	0.13	0.36
MF8	Blood	Group 1: ART D28	56	83	17	2.1	0.051	0.095
MF9	Blood	Group 1: ART D28	56	73.4	26.6	1.72	0.029	0.036
MF10	Blood	Group 1: ART D28	56	63.4	36.6	7.34	0.077	0.073
MF12	Blood	Group 1: ART D28	56	56.7	43.3	1.17	0.084	0.18
MF1	Blood	Group 2: ART Week 24	56	80.3	19.7	2.13	0.48	0.22
MF2	Blood	Group 2: ART Week 24	56	72.7	27.3	3.6	0.83	0.92
MF3	Blood	Group 2: ART Week 24	56	54.6	45.4	12.7	0.34	0.84
MF4	Blood	Group 2: ART Week 24	56	40.8	59.2	23.3	0.69	4.07
MF5	Blood	Group 2: ART Week 24	56	32	68	6.03	0.14	0.1
MF6	Blood	Group 2: ART Week 24	56	33.6	66.4	2	2.43	0.65
MF7	Blood	Group 1: ART D28	76	45.3	54.7	5.15	0.078	1.46
MF8	Blood	Group 1: ART D28	76	84.1	15.9	4.49	0.075	0.32
MF9	Blood	Group 1: ART D28	76	61.6	38.4	1.45	0.031	0.25
MF10	Blood	Group 1: ART D28	76	74.2	25.8	16.1	0.032	0.025
MF12	Blood	Group 1: ART D28	76	73.7	26.3	2.74	0.049	0.25
MF7	Bone marrow	Group 1: ART D28	76	3.34	96.7	57.9	4.36	6.77
MF8	Bone marrow	Group 1: ART D28	76	42.1	57.9	61.8	2.49	11.5
MF9	Bone marrow	Group 1: ART D28	76	21.1	78.9	31.2	5.57	2.08
MF10	Bone marrow	Group 1: ART D28	76	6.37	93.6	79.1	3.04	14.2
MF12	Bone marrow	Group 1: ART D28	76	2.57	97.4	53.1	8.38	33.5
MF1	Blood	Group 2: ART Week 24	83	67.3	32.7	8.03	0.26	0.16
MF2	Blood	Group 2: ART Week 24	83	49.2	50.8	3.86	0.2	2.52
MF3	Blood	Group 2: ART Week 24	83	62.5	37.5	8	0.15	0.4
MF4	Blood	Group 2: ART Week 24	83	49.1	50.9	10.9	0.24	0.25
MF5	Blood	Group 2: ART Week 24	83	52.8	47.2	6.38	0.16	0.13
MF6	Blood	Group 2: ART Week 24	83	32.2	67.8	0.7	0.15	0.13
MF1	Bone marrow	Group 2: ART Week 24	83	27	72.9	54.5	3.58	6.45
MF2	Bone marrow	Group 2: ART Week 24	83	41.1	58.9	49.4	5.34	7.5
MF3	Bone marrow	Group 2: ART Week 24	83	50	50	67.1	6.09	4.4
MF4	Bone marrow	Group 2: ART Week 24	83	30.9	69.1	68.9	6.09	7.77
MF5	Bone marrow	Group 2: ART Week 24	83	21.2	78.8	63.7	7.64	3.85
MF6	Bone marrow	Group 2: ART Week 24	83	34.8	64.8	16.5	6.74	5.58
MF7	Blood	Group 1: ART D28	140	92.5	7.54	10.3	0.08	1.06
MF8	Blood	Group 1: ART D28	140	83.5	16.5	33.5	0.061	0.12
MF9	Blood	Group 1: ART D28	140	53.2	46.8	2.87	0.047	0.021
MF10	Blood	Group 1: ART D28	140	80.8	19.2	15.5	0.15	0.17
MF12	Blood	Group 1: ART D28	140	75.2	24.8	4.64	0.15	0.031
MF1	Blood	Group 2: ART Week 24	181	65.4	34.6	14.5	1.42	0.18
MF2	Blood	Group 2: ART Week 24	181	63.3	36.7	5.03	1.94	0.44
MF3	Blood	Group 2: ART Week 24	181	20.7	79.3	15.1	1.34	15.4
MF4	Blood	Group 2: ART Week 24	181	47.6	52.4	16	1.06	0.2
MF5	Blood	Group 2: ART Week 24	181	33.4	66.6	16.5	1.7	0.3
MF6	Blood	Group 2: ART Week 24	181	35.3	64.7	0.66	3.14	0.1
MF1	Bone marrow	Group 2: ART Week 24	181	2.61	97.4	69	1.17	4.67
MF2	Bone marrow	Group 2: ART Week 24	181	1.33	98.7	48.9	2.76	16
MF3	Bone marrow	Group 2: ART Week 24	181	4.43	95.6	73.1	1.79	26.6
MF4	Bone marrow	Group 2: ART Week 24	181	2.28	97.7	68.5	1.99	8.7
MF5	Bone marrow	Group 2: ART Week 24	181	0.43	99.5	57.5	0.62	16.6
MF6	Bone marrow	Group 2: ART Week 24	181	2.09	97.9	12.4	3.59	2.69
MF7	Bone marrow	Group 1: ART D28	196	63.9	36	63.3	13.5	1.13
MF8	Bone marrow	Group 1: ART D28	196	65	35	57.5	17.2	1.28
MF9	Bone marrow	Group 1: ART D28	196	40	60	53.3	12.1	1.44
MF10	Bone marrow	Group 1: ART D28	196	50.4	49.6	78.5	20.2	5.24
MF12	Bone marrow	Group 1: ART D28	196	81.2	18.8	29.4	28.1	0.86
MF7	Blood	Group 1: ART D28	196	92.6	7.37	7.52	1.65	1.86
MF8	Blood	Group 1: ART D28	196	91	9.03	3.4	1.9	0.43
MF9	Blood	Group 1: ART D28	196	48.6	51.4	1.87	0.85	0.064
MF10	Blood	Group 1: ART D28	196	80.8	19.2	11.8	1.82	0.057
MF12	Blood	Group 1: ART D28	196	78.2	21.8	2.67	4.04	0.095
MF1	Blood	Group 2: ART Week 24	217	91.6	8.4	3.91	0.17	0.38
MF2	Blood	Group 2: ART Week 24	217	95.5	4.5	0.77	0.14	0.067
MF3	Blood	Group 2: ART Week 24	217	89	11	2.14	0.1	0.029
MF4	Blood	Group 2: ART Week 24	217	97.6	2.37	5.68	0.1	0.026
MF5	Blood	Group 2: ART Week 24	217	87.4	12.6	2.14	0.13	0.035
MF6	Blood	Group 2: ART Week 24	217	70.7	29.3	0.34	0.14	0.032
BA736J	Bone marrow	THE1701	400	85.7	14.3	29.1	3.17	0.76
BA777K	Bone marrow	THE1701	400	49.5	50.5	26.3	3.33	0.83
BA922I	Bone marrow	THE1701	400	50.1	49.9	6	9.94	4.7
BB123J	Bone marrow	THE1701	400	67.3	32.7	9.74	2.78	1.04
CA706F	Bone marrow	THE1701	400	81.9	18.1	36.5	16.2	1.3
CCB065	Bone marrow	THE1701	400	65.5	34.5	15.5	8.8	0.37
BA736J	Blood	THE1701	400	107	6.07	11.9	3.11	0.13
BA777K	Blood	THE1701	400	48.2	51.8	3.82	5.04	0.11
BA922J	Blood	THE1701	400	94.6	5.43	0.2	17.3	0.39
BB123J	Blood	THE1701	400	93.1	6.92	0.83	3.33	1.89
CA706F	Blood	THE1701	400	96.6	3.42	13.6	18.5	0.12
CCB065	Blood	THE1701	400	86	14	1.18	9.96	0.061
MF7	Blood	Group 1: ART D28	255	95.9	3.84	11.5	1.81	0.2
MF8	Blood	Group 1: ART D28	255	96.8	3.01	8.05	1.38	0.072
MF9	Blood	Group 1: ART D28	255	77.2	22.6	5.26	1.28	0.032
MF10	Blood	Group 1: ART D28	255	90.1	9.62	35.3	1.46	0.051
MF12	Blood	Group 1: ART D28	255	89.5	10.3	8.27	1.88	0.095
MF1	Blood	Group 2: ART Week 24	294	63	37	14.3	0.99	0.3
MF2	Blood	Group 2: ART Week 24	294	64.6	35.4	13	0.53	0.31
MF3	Blood	Group 2: ART Week 24	294	33.4	66.6	12.9	0.43	0.097
MF4	Blood	Group 2: ART Week 24	294	52.8	47.2	24.1	0.35	0.042
MF5	Blood	Group 2: ART Week 24	294	67.2	32.8	8.24	0.66	0.087
MF6	Blood	Group 2: ART Week 24	294	22.5	77.5	1.29	0.56	0.099
MF1	Blood	Group 2: ART Week 24	349	88.4	11.6	24.6	1.12	0.85
MF2	Blood	Group 2: ART Week 24	349	55.9	44.1	14.4	0.53	0.28
MF3	Blood	Group 2: ART Week 24	349	74.2	25.8	28.5	0.44	0.42
MF4	Blood	Group 2: ART Week 24	349	79.8	20.2	23.8	0.47	0.13
MF5	Blood	Group 2: ART Week 24	349	71.4	28.6	14.7	0.51	0.32
MF6	Blood	Group 2: ART Week 24	349	73.2	26.8	0.68	0.58	0.32
MF7	Blood	Group 1: ART D28	393	59.2	40.8	17.5	0.9	0.71
MF8	Blood	Group 1: ART D28	393	55.8	44.1	12.4	0.3	0.16
MF9	Blood	Group 1: ART D28	393	92.3	7.66	6.93	0.34	0.086
MF10	Blood	Group 1: ART D28	393	98.3	1.64	49.1	0.055	0.18
MF12	Blood	Group 1: ART D28	393	94.8	5.16	10.2	0.48	0.025
MF7	Bone marrow	Group 1: ART D28	393	61.6	38.3	49.7	0.34	3.33
MF8	Bone marrow	Group 1: ART D28	393	59.1	40.9	59	0.67	7.48
MF9	Bone marrow	Group 1: ART D28	393	74.7	25.3	28	0.71	0.42
MF10	Bone marrow	Group 1: ART D28	393	73.3	26.7	95.8	0.33	3.65
MF12	Bone marrow	Group 1: ART D28	393	47.9	51.9	15.2	1.72	0.99
MF1	Blood	Group 2: ART Week 24	272	69.5	30.5	2.51	0.14	0.3
MF2	Blood	Group 2: ART Week 24	272	72.5	27.5	2.14	0.13	0.34
MF3	Blood	Group 2: ART Week 24	272	56.9	43.1	3	0.32	0.9
MF4	Blood	Group 2: ART Week 24	272	59.4	40.6	11.5	0.19	0.23
MF5	Blood	Group 2: ART Week 24	272	71.1	28.9	3.77	0.26	0.12
MF6	Blood	Group 2: ART Week 24	272	30	70	0.46	0.18	0.31
MF1	Blood	Group 2: ART Week 24	545	54.4	45.6	1.76	0.78	0.07
MF2	Blood	Group 2: ART Week 24	545	59.4	40.6	6.05	10.5	0.067
MF3	Blood	Group 2: ART Week 24	545	61.8	38.2	12.1	14.5	0.13
MF4	Blood	Group 2: ART Week 24	545	80.7	19.3	23	6.23	0.052
MF5	Blood	Group 2: ART Week 24	545	62.6	37.4	10.2	11.1	0.068
MF6	Blood	Group 2: ART Week 24	545	76.8	23.2	0.41	13.1	0.038
MF1	Bone marrow	Group 2: ART Week 24	545	24.8	75.2	57.3	9.1	0.73
MF2	Bone marrow	Group 2: ART Week 24	545	12.5	87.5	69.3	6.86	3.05
MF3	Bone marrow	Group 2: ART Week 24	545	0.34	99.7	84.3	10.3	3.99
MF4	Bone marrow	Group 2: ART Week 24	545	10.1	89.9	85.9	4.29	1.71
MF5	Bone marrow	Group 2: ART Week 24	545	4.07	95.9	75.5	5.09	2.49
MF6	Bone marrow	Group 2: ART Week 24	545	40.7	59.3	20.3	5.31	0.4
MF7	Blood	Group 1: ART D28	559	41.1	58.9	8	0.78	0.034
MF8	Blood	Group 1: ART D28	559	36.9	63.1	12.3	0.99	0.063
MF10	Blood	Group 1: ART D28	559	47.4	52.6	23.4	2.3	0.029
MF12	Blood	Group 1: ART D28	559	70.1	29.9	16	5.77	0.029
MF7	Bone marrow	Group 1: ART D28	559	48.2	51.8	71.2	0.78	0.22
MF8	Bone marrow	Group 1: ART D28	559	48.9	51.1	71.5	1.03	0.62
MF10	Bone marrow	Group 1: ART D28	559	50.3	49.7	85.3	1.83	0.39
MF12	Bone marrow	Group 1: ART D28	559	33.2	66.8	69.5	2.24	0.74

## Sheet: Neutrophil maturation
Days post-infection	Compartment	Animal	Group	Neutrophil lineage | Freq. of CD45+	Neutrophil lineage | Freq. of Live	CD10+ Mature | Freq. of CD45+	CD10+ Mature | Freq. of Neutrophil lineage	CD10- Immature | Freq. of CD45+	CD10- Immature | Freq. of Neutrophil lineage	CD101- PreNeu | Freq. of CD45+	CD101- PreNeu | Freq. of Neutrophil lineage
-29	Blood	MF7	Group 1: ART D28	19.2	10.7	14.4	75	5.12	26.7	0.2	1.07
-29	Blood	MF8	Group 1: ART D28	41	24.8	36.8	89.8	4.03	9.84	1.08	2.63
-29	Blood	MF9	Group 1: ART D28	72.9	48.6	60	82.3	8.98	12.3	1.99	2.73
-29	Blood	MF10	Group 1: ART D28	2.16	1.73	1.65	76.1	0.42	19.6	0.13	6.15
-29	Blood	MF11	Group 1: ART D28	8.86	3.93	6.91	78	2.05	23.2	0.13	1.47
-29	Blood	MF12	Group 1: ART D28	11.3	10.1	8.66	76.6	2.72	24.1	0.22	1.92
-29	Bone marrow	MF7	Group 1: ART D28	66.5	56.9	9.34	14	43.9	66	12.3	18.4
-29	Bone marrow	MF8	Group 1: ART D28	68	56.1	10.9	16.1	37.4	55.1	18.5	27.3
-29	Bone marrow	MF9	Group 1: ART D28	72.6	65	29.6	40.7	29.8	41	13.2	18.2
-29	Bone marrow	MF10	Group 1: ART D28	49.5	42.7	9.63	19.4	28.4	57.4	12.1	24.5
-29	Bone marrow	MF11	Group 1: ART D28	66.9	57	6.19	9.25	50.4	75.4	10.9	16.3
-29	Bone marrow	MF12	Group 1: ART D28	40.8	37.6	5.36	13.2	29.4	72.2	6.45	15.8
3	Blood	MF7	Group 1: ART D28	17.3	10.3	13.3	76.9	4.33	25.1	0.07	0.4
3	Blood	MF8	Group 1: ART D28	50.4	14.1	42.9	85.1	8.55	17	0.24	0.47
3	Blood	MF9	Group 1: ART D28	66.2	53.6	55.9	84.4	10.5	15.8	0.6	0.91
3	Blood	MF10	Group 1: ART D28	23.4	22.3	13.4	51	13.8	52.6	0.14	0.52
3	Blood	MF11	Group 1: ART D28	14.9	7.1	10.1	67.8	5	33.7	0.17	1.12
3	Blood	MF12	Group 1: ART D28	16.6	13.9	10	60.5	6.81	41	0.17	1.05
7	Blood	MF7	Group 1: ART D28	25.2	15.8	10.5	41.6	15.3	60.8	0.18	0.71
7	Blood	MF8	Group 1: ART D28	45.1	8.63	24.5	54.3	22.3	49.4	0.15	0.34
7	Blood	MF9	Group 1: ART D28	45.3	20	21.3	47.1	25.3	55.8	0.34	0.75
7	Blood	MF10	Group 1: ART D28	22.2	11.1	4.26	19.2	18.4	82.6	0.18	0.8
7	Blood	MF11	Group 1: ART D28	21.9	13.2	8.3	37.9	14	63.9	0.32	1.45
7	Blood	MF12	Group 1: ART D28	18.7	18.4	8.71	46.5	10.3	54.8	0.26	1.37
7	Bone marrow	MF7	Group 1: ART D28	65.5	52.5	10.6	16.2	37.8	57.7	18.2	27.7
7	Bone marrow	MF8	Group 1: ART D28	69.1	53	7.35	10.6	42.2	61.1	19.5	28.3
7	Bone marrow	MF9	Group 1: ART D28	68.7	55.1	15.9	23.1	37.5	54.5	16.5	24
7	Bone marrow	MF10	Group 1: ART D28	58.1	43.6	5.95	10.2	36.3	62.6	15.8	27.1
7	Bone marrow	MF11	Group 1: ART D28	68	58.3	3.05	4.48	48.4	71.1	17	25
7	Bone marrow	MF12	Group 1: ART D28	50.5	40.8	5.77	11.4	33.8	66.9	12.1	24
14	Blood	MF7	Group 1: ART D28	13.4	9.03	3.31	24.7	9.96	74.4	0.41	3.05
14	Blood	MF8	Group 1: ART D28	17.7	13.6	10.4	58.6	6.75	38.1	1.02	5.74
14	Blood	MF9	Group 1: ART D28	28.5	16.7	13.7	48	14.3	50	1.17	4.11
14	Blood	MF10	Group 1: ART D28	25	17.6	2.43	9.72	21.9	87.7	0.95	3.81
14	Blood	MF11	Group 1: ART D28	17.8	10.4	0.71	4	16.9	94.9	0.29	1.62
14	Blood	MF12	Group 1: ART D28	15.8	14.6	2.06	13	13.7	86.6	0.25	1.6
28	Blood	MF7	Group 1: ART D28	13	7.03	9.67	74.7	3.3	25.5	0.21	1.65
28	Blood	MF8	Group 1: ART D28	30.5	10.9	28.1	92.3	2.3	7.53	0.25	0.81
28	Blood	MF9	Group 1: ART D28	49	26.3	15.4	31.4	34.2	69.7	0.79	1.6
28	Blood	MF10	Group 1: ART D28	25.6	12.9	5.47	21.4	20.5	80.1	0.14	0.55
28	Blood	MF11	Group 1: ART D28	22.8	8.94	8.31	36.5	14.6	64	0.45	1.98
28	Blood	MF12	Group 1: ART D28	17	9.52	7.43	43.8	9.69	57.1	0.21	1.24
28	Bone marrow	MF7	Group 1: ART D28	66.7	52.4	11.1	16.6	37.5	56.1	19.3	28.9
28	Bone marrow	MF8	Group 1: ART D28	66.4	58.8	8.63	13	40.6	61.1	17.2	25.9
28	Bone marrow	MF9	Group 1: ART D28	76.3	58.9	15.9	20.9	53.9	70.6	7.9	10.4
28	Bone marrow	MF10	Group 1: ART D28	64.2	54.2	1.55	2.41	39.3	61.2	23.3	36.3
28	Bone marrow	MF11	Group 1: ART D28	78.9	73.9	1.47	1.86	65.1	82.6	12.1	15.3
28	Bone marrow	MF12	Group 1: ART D28	58.9	48.9	2.7	4.59	42.1	71.5	13.7	23.3
42	Blood	MF7	Group 1: ART D28	29.8	11.8	17.4	58.2	13.1	43.7	0.3	0.99
42	Blood	MF8	Group 1: ART D28	49.4	18.6	25.4	51.5	24.9	50.4	1.68	3.4
42	Blood	MF9	Group 1: ART D28	28.9	11.3	20.7	71.5	8.28	28.6	0.76	2.62
42	Blood	MF10	Group 1: ART D28	18.7	10.5	6.8	36.4	12.5	67	0.076	0.4
42	Blood	MF11	Group 1: ART D28	48.7	18.1	6.26	12.8	43	88.2	0.36	0.73
42	Blood	MF12	Group 1: ART D28	38.3	31.2	18.4	48.1	21	54.9	0.22	0.58
56	Blood	MF7	Group 1: ART D28	16.9	7.32	14.5	85.6	2.56	15.1	0.076	0.45
56	Blood	MF8	Group 1: ART D28	30.1	14	17.9	59.4	12.1	40.2	0.086	0.28
56	Blood	MF9	Group 1: ART D28	51.6	20	23	44.5	28.4	55	0.24	0.46
56	Blood	MF10	Group 1: ART D28	24.5	15.6	14.2	57.8	10.2	41.8	0.076	0.31
56	Blood	MF12	Group 1: ART D28	16.3	12.9	6.96	42.7	9.3	57	0.043	0.26
76	Blood	MF7	Group 1: ART D28	19.6	8.95	17.9	91.5	1.64	8.36	0.02	0.1
76	Blood	MF8	Group 1: ART D28	22.7	3.19	18.6	81.9	4.01	17.7	0.068	0.3
76	Blood	MF9	Group 1: ART D28	48.9	11.7	34.9	71.4	13.8	28.2	0.14	0.29
76	Blood	MF10	Group 1: ART D28	37.4	24.9	21	56.3	18	48.2	0.035	0.094
76	Blood	MF12	Group 1: ART D28	25.6	17.3	13.5	52.6	12.1	47.2	0.039	0.15
76	Bone marrow	MF7	Group 1: ART D28	67.8	52.4	7.21	10.6	39.9	58.9	21.3	31.5
76	Bone marrow	MF8	Group 1: ART D28	72.8	59.7	6.19	8.5	43.8	60.1	23.5	32.2
76	Bone marrow	MF9	Group 1: ART D28	66.6	50.9	30.8	46.2	27.6	41.4	9.65	14.5
76	Bone marrow	MF10	Group 1: ART D28	62.9	57	2.56	4.08	43.8	69.7	16.8	26.7
76	Bone marrow	MF12	Group 1: ART D28	47.6	43.4	1.75	3.68	29.8	62.7	16.3	34.3
196	Blood	MF7	Group 1: ART D28	40.7	24.4	29.8	73.2	8.03	19.7	1.46	3.58
196	Blood	MF8	Group 1: ART D28	48.1	32.5	0.09	0.19	47.4	98.5	0.16	0.33
196	Blood	MF9	Group 1: ART D28	49.3	20.6	0.46	0.94	48	97.3	0.75	1.52
196	Blood	MF10	Group 1: ART D28	25.7	21.6	0.4	1.55	25.1	97.4	0.25	0.96
196	Blood	MF12	Group 1: ART D28	24.1	19.2	0.46	1.91	22.8	94.4	0.84	3.48
196	Bone marrow	MF7	Group 1: ART D28	68.3	51.6	0.055	0.08	64.6	94.5	3.64	5.33
196	Bone marrow	MF8	Group 1: ART D28	70.7	57.1	0.043	0.061	67.9	96	2.71	3.83
196	Bone marrow	MF9	Group 1: ART D28	65.6	52.2	0.036	0.055	62.4	95.1	3.15	4.8
196	Bone marrow	MF10	Group 1: ART D28	59	38.7	0.27	0.46	54.4	92.2	4.25	7.2
196	Bone marrow	MF12	Group 1: ART D28	31.8	10.7	0.00678	0.021	30.8	96.9	0.94	2.96
255	Blood	MF7	Group 1: ART D28	27.1	23.6	20.9	77.2	5.38	19.9	0.42	1.54
255	Blood	MF8	Group 1: ART D28	50.2	48.6	40	79.6	9.06	18	0.48	0.95
255	Blood	MF9	Group 1: ART D28	45.9	39.2	40.4	87.9	3.83	8.34	1.44	3.13
255	Blood	MF10	Group 1: ART D28	45	44.6	34.7	77.1	9.27	20.6	1	2.21
255	Blood	MF12	Group 1: ART D28	25.3	22	19.4	76.7	5.48	21.7	0.071	0.28
393	Blood	MF7	Group 1: ART D28	31.7	20.6	24.8	78.2	6	18.9	0.13	0.41
393	Blood	MF8	Group 1: ART D28	33.3	27.8	29.7	89	1.41	4.23	0.1	0.3
393	Blood	MF9	Group 1: ART D28	55.5	33.8	46.1	83.1	7.45	13.4	0.71	1.28
393	Blood	MF10	Group 1: ART D28	67.5	59.8	2.23	3.3	55	81.6	7.96	11.8
393	Blood	MF12	Group 1: ART D28	45.4	43	26.8	59.1	18.3	40.4	0.061	0.13
393	Bone marrow	MF7	Group 1: ART D28	70.5	61.8	15.6	22.1	34	48.2	19.7	27.9
393	Bone marrow	MF8	Group 1: ART D28	73.8	67.1	18.1	24.5	34	46	20	27.1
393	Bone marrow	MF9	Group 1: ART D28	71.3	66.7	34.4	48.2	27.2	38.1	8.65	12.1
393	Bone marrow	MF10	Group 1: ART D28	72	70.1	1.07	1.49	43	59.6	24.5	34
393	Bone marrow	MF12	Group 1: ART D28	78.3	75.5	10	12.8	51.1	65.3	15.6	19.9
559	Blood	MF7	Group 1: ART D28	29.2	15.3	17.1	58.5	12.8	43.9	0.2	0.67
559	Blood	MF8	Group 1: ART D28	61.7	57.1	48.9	79.2	14	22.7	0.088	0.14
559	Blood	MF10	Group 1: ART D28	60	38.7	35.9	59.9	25.3	42.1	0.46	0.76
559	Blood	MF12	Group 1: ART D28	57.4	46.3	25.9	45.1	32.9	57.2	0.096	0.17
559	Bone marrow	MF7	Group 1: ART D28	67.8	44.6	8.77	12.9	41.9	61.8	17.8	26.2
559	Bone marrow	MF8	Group 1: ART D28	65.1	45.4	14.4	22.2	35.6	54.7	15.9	24.4
559	Bone marrow	MF10	Group 1: ART D28	48.9	38.8	7.13	14.6	30.2	61.8	12.2	24.9
559	Bone marrow	MF12	Group 1: ART D28	63.2	24.9	12.1	19.2	45	71.2	7.09	11.2
-43	Blood	MF1	Group 2: ART Week 24	30.3	12.6	28.5	93.8	1.8	5.93	0.25	0.83
-43	Blood	MF2	Group 2: ART Week 24	10.8	3.93	10.2	94.5	0.55	5.07	0.088	0.82
-43	Blood	MF3	Group 2: ART Week 24	13.5	6.46	11.5	85.4	2.05	15.2	0.26	1.91
-43	Blood	MF4	Group 2: ART Week 24	6.56	1.82	5.36	81.8	0.55	8.45	0.69	10.6
-43	Blood	MF5	Group 2: ART Week 24	54.4	41	40.3	74	15.7	28.8	0.83	1.52
-43	Blood	MF6	Group 2: ART Week 24	1.87	0.62	1.23	65.9	0.67	36.1	0.019	1
-43	Bone marrow	MF1	Group 2: ART Week 24	59.5	43.3	20.6	34.6	25	42	13.1	22.1
-43	Bone marrow	MF2	Group 2: ART Week 24	69.5	57.1	11.2	16.1	42.5	61.1	15.8	22.7
-43	Bone marrow	MF3	Group 2: ART Week 24	58.8	49.9	6.53	11.1	39	66.3	12.5	21.3
-43	Bone marrow	MF4	Group 2: ART Week 24	62.1	48.4	8.65	13.9	36.7	59.2	16.7	26.8
-43	Bone marrow	MF5	Group 2: ART Week 24	64.7	58.4	23.2	35.8	32.5	50.2	7.72	11.9
-43	Bone marrow	MF6	Group 2: ART Week 24	54	42.1	2.04	3.77	39	72.2	13	24.1
3	Blood	MF1	Group 2: ART Week 24	54.1	41.7	51.4	95	3.03	5.59	0.16	0.29
3	Blood	MF2	Group 2: ART Week 24	46.7	36	42.2	90.4	4.84	10.4	0.19	0.41
3	Blood	MF3	Group 2: ART Week 24	25.3	21.1	20.7	82.1	4.88	19.3	0.32	1.27
3	Blood	MF4	Group 2: ART Week 24	47.1	32.8	36	76.4	12.2	25.9	0.39	0.83
3	Blood	MF5	Group 2: ART Week 24	21.1	18	19.9	94.3	1.14	5.42	0.22	1.02
3	Blood	MF6	Group 2: ART Week 24	2.64	1.72	1.32	49.8	1.38	52.2	0.026	1
10	Blood	MF1	Group 2: ART Week 24	45.1	16.1	32.1	71.3	13.1	29.1	0.62	1.37
10	Blood	MF2	Group 2: ART Week 24	53.1	38.9	26.2	49.4	27.5	51.8	0.65	1.23
10	Blood	MF3	Group 2: ART Week 24	50.2	39.7	8.98	17.9	41.6	82.9	0.71	1.41
10	Blood	MF4	Group 2: ART Week 24	73.6	61.8	4.46	6.06	68.7	93.2	1.08	1.46
10	Blood	MF5	Group 2: ART Week 24	47.6	25.4	7.08	14.9	40.4	84.8	0.94	1.97
10	Blood	MF6	Group 2: ART Week 24	30	8.85	0.13	0.44	29.7	99	0.19	0.63
10	Bone marrow	MF1	Group 2: ART Week 24	61.3	53.9	11.7	19.1	36.9	60.2	13.8	22.6
10	Bone marrow	MF2	Group 2: ART Week 24	69.4	59	4.17	6.02	42.2	60.9	24	34.7
10	Bone marrow	MF3	Group 2: ART Week 24	65	55.1	2.05	3.16	44.6	68.7	18.6	28.6
10	Bone marrow	MF4	Group 2: ART Week 24	61.2	50.4	3.94	6.44	34.3	56	23.6	38.6
10	Bone marrow	MF5	Group 2: ART Week 24	56	49.1	4.82	8.6	33.3	59.5	18.5	33
10	Bone marrow	MF6	Group 2: ART Week 24	55.3	42	0.16	0.29	38.9	70.3	16.2	29.4
42	Blood	MF2	Group 2: ART Week 24	21.1	9.12	12.1	57.4	8.75	41.5	0.24	1.15
42	Blood	MF3	Group 2: ART Week 24	42.5	29.6	12.9	30.3	30.6	72	0.31	0.73
42	Blood	MF4	Group 2: ART Week 24	37.2	4.76	21.7	58.2	17	45.6	0.24	0.63
42	Blood	MF5	Group 2: ART Week 24	16.1	9.8	9.96	62	6.52	40.6	0.24	1.52
42	Blood	MF6	Group 2: ART Week 24	4.78	1.96	1.64	34.2	3.25	68.1	0.081	1.7
42	Blood	MF1	Group 2: ART Week 24	19.1	6.03	6.81	35.6	7.78	40.7	4.83	25.3
56	Blood	MF1	Group 2: ART Week 24	27.3	11.8	21.7	79.4	5.46	20	0.15	0.56
56	Blood	MF2	Group 2: ART Week 24	12.9	6.83	9.62	74.5	3.22	25	0.045	0.35
56	Blood	MF3	Group 2: ART Week 24	38.1	30.4	16.8	44	21.2	55.7	0.087	0.23
56	Blood	MF4	Group 2: ART Week 24	44	5.38	26	59.1	17.8	40.4	0.17	0.39
56	Blood	MF5	Group 2: ART Week 24	10.5	8.48	7.23	68.6	3.24	30.7	0.062	0.59
56	Blood	MF6	Group 2: ART Week 24	7.3	2.08	1.74	23.8	5.47	75	0.081	1.11
83	Blood	MF1	Group 2: ART Week 24	46.8	16.4	39.6	84.6	7.46	15.9	0.57	1.22
83	Blood	MF2	Group 2: ART Week 24	21.8	8.28	20.6	94.4	1.3	5.97	0.024	0.11
83	Blood	MF3	Group 2: ART Week 24	23.1	12.5	11.8	50.9	12.1	52.3	0.047	0.2
83	Blood	MF4	Group 2: ART Week 24	37.2	2.37	26.9	72.3	10.1	27.1	0.2	0.52
83	Blood	MF5	Group 2: ART Week 24	17.1	11	8.91	52.1	7.99	46.7	0.21	1.22
83	Blood	MF6	Group 2: ART Week 24	27.4	15.5	7.13	26	20.1	73.2	0.19	0.69
83	Bone marrow	MF1	Group 2: ART Week 24	75.6	60.8	2.7	3.57	41.4	54.8	31.5	41.6
83	Bone marrow	MF2	Group 2: ART Week 24	69.9	48.3	4.11	5.88	44.8	64.1	20.9	29.9
83	Bone marrow	MF3	Group 2: ART Week 24	59.5	49.3	3.76	6.32	41.4	69.7	14.3	24
83	Bone marrow	MF4	Group 2: ART Week 24	68.8	47.3	4.66	6.78	41.4	60.2	22.7	33
83	Bone marrow	MF5	Group 2: ART Week 24	57.9	39.3	4.01	6.93	42.8	73.9	11.1	19.1
83	Bone marrow	MF6	Group 2: ART Week 24	70.5	47.6	0.77	1.09	47.7	67.7	22	31.2
181	Blood	MF1	Group 2: ART Week 24	70	59.5	33.4	47.8	38.3	54.7	0.41	0.59
181	Blood	MF2	Group 2: ART Week 24	19.7	17.4	10.2	51.9	9.99	50.7	0.025	0.13
181	Blood	MF3	Group 2: ART Week 24	26.6	26.1	13.3	49.9	14.3	53.6	0.042	0.16
181	Blood	MF4	Group 2: ART Week 24	40.8	38.4	23.6	57.7	18.5	45.3	0.035	0.086
181	Blood	MF5	Group 2: ART Week 24	44.6	42.5	18.3	40.9	27.8	62.4	0.015	0.035
181	Blood	MF6	Group 2: ART Week 24	34.7	32	2.52	7.26	32.5	93.4	0.13	0.38
181	Bone marrow	MF1	Group 2: ART Week 24	76.8	63.5	4.72	6.14	60.3	78.5	11.8	15.3
181	Bone marrow	MF2	Group 2: ART Week 24	58.8	49.3	5.83	9.92	48	81.6	4.97	8.46
181	Bone marrow	MF3	Group 2: ART Week 24	63.8	55.8	5.43	8.52	54.8	85.9	3.54	5.56
181	Bone marrow	MF4	Group 2: ART Week 24	66.1	58.6	6.21	9.39	52.4	79.2	7.49	11.3
181	Bone marrow	MF5	Group 2: ART Week 24	61.4	57.3	4.87	7.93	44.3	72.2	11.9	19.4
181	Bone marrow	MF6	Group 2: ART Week 24	58.4	52.4	2.66	4.55	48.2	82.4	7.6	13
217	Blood	MF1	Group 2: ART Week 24	64.2	50.9	35.3	55	30.7	47.8	0.00624	0.00973
217	Blood	MF2	Group 2: ART Week 24	22.6	16.9	15.4	68.2	7.58	33.6	0.025	0.11
217	Blood	MF3	Group 2: ART Week 24	27.1	24.7	11.8	43.7	16	59	0.053	0.2
217	Blood	MF4	Group 2: ART Week 24	71	65.8	16.2	22.9	56.2	79.2	0.073	0.1
217	Blood	MF5	Group 2: ART Week 24	17.5	13.5	9.86	56.2	8.07	46	0.056	0.32
217	Blood	MF6	Group 2: ART Week 24	10.2	9.22	2.93	28.8	7.13	70.1	0.31	3.09
272	Blood	MF1	Group 2: ART Week 24	61.4	56.6	55.1	89.7	8.19	13.3	0.086	0.14
272	Blood	MF2	Group 2: ART Week 24	36.2	34.4	28.6	79.1	8.58	23.7	0.17	0.46
272	Blood	MF3	Group 2: ART Week 24	55.6	55.4	18.6	33.4	39.8	71.6	0.31	0.57
272	Blood	MF4	Group 2: ART Week 24	60.3	59.1	37.9	37.34	21.9	54.6	4.86	8.06
272	Blood	MF5	Group 2: ART Week 24	61.5	59.3	11.8	19.1	49.7	80.8	2.02	3.28
272	Blood	MF6	Group 2: ART Week 24	37.7	37.5	3.51	9.31	35	92.8	0.14	0.38
294	Blood	MF1	Group 2: ART Week 24	57.9	54.8	50.7	73.02	8.61	26.9	0.076	0.13
294	Blood	MF2	Group 2: ART Week 24	23.7	22.1	19.1	80.5	4.36	18.4	0.42	1.76
294	Blood	MF3	Group 2: ART Week 24	47.7	47.1	12.2	25.6	36.9	77.3	0.53	1.1
294	Blood	MF4	Group 2: ART Week 24	69.6	67.9	22.7	32.6	47.2	67.9	3.15	4.53
294	Blood	MF5	Group 2: ART Week 24	17.6	17.1	6.57	37.4	11.2	63.8	0.56	3.16
294	Blood	MF6	Group 2: ART Week 24	16.4	14.2	4.14	25.3	12.9	78.8	0.029	0.18
545	Blood	MF1	Group 2: ART Week 24	48.8	24.9	42.4	86.9	7.08	14.5	0.016	0.033
545	Blood	MF2	Group 2: ART Week 24	26.6	8.88	19	71.4	7.95	29.9	0.17	0.63
545	Blood	MF3	Group 2: ART Week 24	10.2	4.06	6.46	63.4	3.98	39	0.05	0.49
545	Blood	MF4	Group 2: ART Week 24	72.9	66.8	36	49.4	34.8	47.7	4.2	5.76
545	Blood	MF5	Group 2: ART Week 24	24.9	20.4	18.1	72.5	7.17	28.7	0.31	1.22
545	Blood	MF6	Group 2: ART Week 24	34.1	3.11	6.92	20.3	27.9	81.9	0.037	0.11
545	Bone marrow	MF1	Group 2: ART Week 24	69.2	35	7.82	11.3	45.1	65.1	17	24.5
545	Bone marrow	MF2	Group 2: ART Week 24	55.9	24.8	3.97	7.11	39.3	70.3	13.1	23.4
545	Bone marrow	MF3	Group 2: ART Week 24	66.5	49.5	1.93	2.91	49.5	74.5	15.3	23
545	Bone marrow	MF4	Group 2: ART Week 24	56	32.7	1.83	3.27	33.3	59.5	21	37.5
545	Bone marrow	MF5	Group 2: ART Week 24	56.5	41.3	3.64	6.44	32.4	57.4	20.8	36.8
545	Bone marrow	MF6	Group 2: ART Week 24	49.7	34.6	0.85	1.72	37.8	76	11.2	22.5

## Sheet: CBC
Animal	GROUP Shortname	Compartment	Moy. Jours Post infection	Moy. Globules Rouge (10^3/mm3)	Moy. Hématocrite	Moy. Hémoglobine (g/dl)	Moy. Plaquettes (10^3/mm3)	Moy. Leucocytes (10^3/mm3)	Moy. Neutrophiles (10^3/mm3)	Moy. Lymphocytes (10^3/mm3)	Moy. Monocytes (10^3/mm3)	Moy. Eosinophiles (10^3/mm3)	Moy. % Neutrophiles	Moy. % Lymphocytes	Moy. % Monocytes
MF2	Group 2: ART Week 24	Blood	-43	6	38.3	12.3	341	7.2	4.4	2.2	0.3	0.2	60.7	31	4.7
MF1	Group 2: ART Week 24	Blood	-43	6.1	40.2	12.9	291	6.5	3.7	1.9	0.6	0.3	57	29.6	8.6
MF3	Group 2: ART Week 24	Blood	-43	6	40.3	12.9	377	10.4	4.4	5.3	0.3	0.3	42.5	51.5	2.9
MF4	Group 2: ART Week 24	Blood	-43	5.9	36.7	11.8	352	4.2	1	2.9	0.2	0.1	23.5	68.5	5.5
MF5	Group 2: ART Week 24	Blood	-43	5.4	37.1	11.6	249	11.4	6.5	4.4	0.4	0.1	57.3	38.2	3.4
MF6	Group 2: ART Week 24	Blood	-43	6.5	39.9	12.8	167	6.7	0.7	5.1	0.4	0.4	11	76.2	6.1
MF1	Group 2: ART Week 24	Blood	-33	6.1	41	12.9	289	13.8	10.2	2.3	1.1	0.2	73.8	16.3	7.9
MF2	Group 2: ART Week 24	Blood	-33	6.2	40	12.9	376	8.9	2.7	5	0.8	0.3	30.9	56.3	8.9
MF3	Group 2: ART Week 24	Blood	-33	6.2	41.9	13.4	360	11	4.2	6	0.4	0.4	38	54.9	3.3
MF4	Group 2: ART Week 24	Blood	-33	6.3	39.4	12.6	378	5.9	2.5	2.8	0.4	0.1	42.7	48	7.1
MF5	Group 2: ART Week 24	Blood	-33	5.6	38.7	12.2	236	12.9	7.2	4.6	0.8	0.2	56.2	36.1	5.8
MF6	Group 2: ART Week 24	Blood	-33	6.6	40.7	12.9	223	13.5	5.3	6.5	0.7	1	39.3	48.3	5.1
MF7	Group 1: ART D28	Blood	-29	6.2	40.7	12.3	323	8	3.6	3.2	0.3	0.6	45	40.6	4.4
MF8	Group 1: ART D28	Blood	-29	6.6	39.9	12.3	298	9	5.2	3.1	0.3	0.3	58.3	34.1	3.3
MF9	Group 1: ART D28	Blood	-29	6	43.3	14.1	423	18.4	14.9	2.6	0.7	0.2	80.9	14	3.6
MF10	Group 1: ART D28	Blood	-29	6.5	42	13.1	294	12.8	1.7	9.5	0.9	0.6	13.4	74.3	7.4
MF11	Group 1: ART D28	Blood	-29	7.5	44	13.8	373	5.3	1.5	2.9	0.4	0.4	28.4	55.6	7.9
MF12	Group 1: ART D28	Blood	-29	6.4	42.3	13.2	324	11.2	1.8	7.6	1	0.8	15.8	68	9.2
MF7	Group 1: ART D28	Blood	-22	6	39	12.1	322	7.3	1.9	4	0.8	0.6	26.4	54.2	10.9
MF8	Group 1: ART D28	Blood	-22	6.5	39.5	12.1	338	6.4	1.6	3.9	0.4	0.4	25.6	60.7	6.7
MF9	Group 1: ART D28	Blood	-22	6.1	43.8	14.2	397	19.7	16	2.7	0.7	0.3	81.5	13.6	3.4
MF10	Group 1: ART D28	Blood	-22	6.3	39.9	12.6	338	13.5	7	5.3	0.6	0.5	51.8	39.3	4.8
MF11	Group 1: ART D28	Blood	-22	7.3	43.4	13.6	424	7.3	2.6	3.4	0.5	0.7	36	47.2	7.5
MF12	Group 1: ART D28	Blood	-22	6.4	41.7	12.9	349	26.9	20.1	4.8	1.2	0.5	74.9	17.9	4.6
MF7	Group 1: ART D28	Blood	-8	6	38.9	12.3	310	9.8	5.4	3.3	0.6	0.4	55.6	33.6	6.4
MF8	Group 1: ART D28	Blood	-8	6.5	38.4	12.1	313	5.3	1.6	3	0.3	0.4	29.6	56.1	6.3
MF9	Group 1: ART D28	Blood	-8	6	42.6	14.4	416	7	3	3.4	0.3	0.3	42.4	48.8	4.5
MF10	Group 1: ART D28	Blood	-8	6.2	38.8	12.7	275	7.6	3.8	2.9	0.5	0.4	50.4	37.9	6.2
MF11	Group 1: ART D28	Blood	-8	7.5	43.2	14	358	5.2	2.7	1.9	0.4	0.1	51.5	36.6	8.4
MF12	Group 1: ART D28	Blood	-8	6.5	40.9	13.4	330	8.8	3.6	4.1	0.4	0.7	40.8	46.4	4.4
MF1	Group 2: ART Week 24	Blood	-8	6.1	40.6	13.4	277	5.1	2.5	1.9	0.6	0.1	48.2	37.6	11.3
MF2	Group 2: ART Week 24	Blood	-8	6	37.2	12.2	276	4.6	1.5	2.6	0.3	0.2	32.2	56.4	6.6
MF3	Group 2: ART Week 24	Blood	-8	6.3	41.9	13.7	317	7	1.7	4.7	0.3	0.3	23.8	67.5	4.3
MF4	Group 2: ART Week 24	Blood	-8	6.4	39.2	12.9	293	4.8	1.5	2.6	0.2	0.4	31.5	54.6	4.5
MF5	Group 2: ART Week 24	Blood	-8	6.2	41.3	13.6	225	7.6	2.9	4	0.4	0.2	38.7	52.8	5.2
MF6	Group 2: ART Week 24	Blood	-8	6.7	40.6	13.6	116	7.4	0.7	5.7	0.4	0.6	10.1	76.7	5.2
MF7	Group 1: ART D28	Blood	3	6.1	39.3	12	119	5.7	1.9	2.9	0.4	0.5	33.8	51.3	6.5
MF8	Group 1: ART D28	Blood	3	6.7	39.9	12.2	319	11.8	7.6	3	0.7	0.5	64.4	25.4	5.8
MF9	Group 1: ART D28	Blood	3	6	42.2	13.8	387	15.3	10.8	3.5	0.6	0.3	70.7	22.8	4.1
MF10	Group 1: ART D28	Blood	3	6.1	38.6	12.2	290	7.6	2.1	4.1	0.7	0.5	28.2	54.5	9.4
MF11	Group 1: ART D28	Blood	3	7.5	43.5	13.7	424	5.3	1.5	2.7	0.5	0.6	28	51.8	8.5
MF12	Group 1: ART D28	Blood	3	6.5	41.6	13.1	303	9.2	1.9	5.2	0.8	1.3	20.6	56.4	8.7
MF1	Group 2: ART Week 24	Blood	3	6.3	42.2	13.2	264	9.3	6.2	1.9	1	0.2	67	20	11.2
MF2	Group 2: ART Week 24	Blood	3	6.5	41.1	13	319	7.2	4.1	2.4	0.4	0.3	57	33.5	5.5
MF3	Group 2: ART Week 24	Blood	3	6.4	42.1	13.5	346	7.9	2.4	4.9	0.3	0.2	30.1	62.5	4.3
MF4	Group 2: ART Week 24	Blood	3	6.6	40.1	12.8	356	5.9	3	2.2	0.3	0.4	50.5	37.6	5.6
MF5	Group 2: ART Week 24	Blood	3	6	40.8	12.8	217	7.7	1.9	5.3	0.3	0.2	24.7	69	4
MF6	Group 2: ART Week 24	Blood	3	6.8	41.2	13.2	196	5.8	0.6	4.6	0.3	0.4	10.1	79.1	4.6
MF7	Group 1: ART D28	Blood	7	6	38.8	12.2	285	5.7	2.6	1.9	0.7	0.6	44.8	32.9	11.9
MF8	Group 1: ART D28	Blood	7	6.7	39.8	12.3	299	5.8	3.3	1.6	0.5	0.4	56.8	28.2	7.9
MF9	Group 1: ART D28	Blood	7	5.8	41	13.7	329	5.2	3.5	1.1	0.5	0.1	67.7	21.6	8.7
MF10	Group 1: ART D28	Blood	7	5.8	36.2	11.7	274	4.5	1.7	1.9	0.6	0.3	37.2	42.4	13.6
MF11	Group 1: ART D28	Blood	7	7.3	42.1	13.5	338	2.8	1	1	0.5	0.3	33.7	35.8	18.8
MF12	Group 1: ART D28	Blood	7	6.3	40	12.7	282	6.2	1.3	3	1.2	0.8	20.8	47.5	18.5
MF1	Group 2: ART Week 24	Blood	7	6.2	41.2	13	245	5.9	3.9	0.9	1	0.1	66.5	14.4	16.5
MF2	Group 2: ART Week 24	Blood	7	6.3	39.6	12.5	232	3.9	1.7	1.4	0.6	0.1	44.3	36.2	15.9
MF3	Group 2: ART Week 24	Blood	7	6.4	42.4	13.6	324	8.5	5.4	2.1	0.8	0.2	63.4	25.1	9.4
MF4	Group 2: ART Week 24	Blood	7	6.2	38	12.3	303	6.4	4.2	1.3	0.7	0.2	64.9	20.8	11.4
MF5	Group 2: ART Week 24	Blood	7	5.7	38.1	12.3	234	4.8	1.8	2.2	0.5	0.2	38.3	46.5	11.5
MF6	Group 2: ART Week 24	Blood	7	6.2	38	12.1	152	3.8	1.1	1.9	0.6	0.3	27.3	49.4	15.5
MF7	Group 1: ART D28	Blood	10	5.9	37.7	11.7	313	6	4.4	0.7	0.7	0.2	73	11.7	12.2
MF8	Group 1: ART D28	Blood	10	6.4	37.8	11.7	321	4.2	3.2	0.4	0.5	0	77.2	10.6	10.9
MF9	Group 1: ART D28	Blood	10	5.6	39.5	13.1	320	4.1	3.3	0.5	0.3	0.1	79.5	11.9	6.6
MF10	Group 1: ART D28	Blood	10	6	38	12	323	6.3	4.4	1.3	0.5	0	70.2	21.2	8
MF11	Group 1: ART D28	Blood	10	6.9	39.3	12.5	308	2.9	2	0.6	0.3	0.1	67.3	19	11
MF12	Group 1: ART D28	Blood	10	5.9	37.6	11.8	273	8	5.9	1.1	0.7	0.2	73.4	13.9	9.4
MF1	Group 2: ART Week 24	Blood	10	6	39.9	12.8	228	2.7	1.6	0.4	0.6	0	59.3	16.4	22.9
MF2	Group 2: ART Week 24	Blood	10	5.8	36.3	11.5	197	2	1.3	0.5	0.3	0	62.6	24.4	12.5
MF3	Group 2: ART Week 24	Blood	10	6.1	40.6	13.1	272	3.7	2.3	1	0.3	0	62.1	27.8	8.5
MF4	Group 2: ART Week 24	Blood	10	5.3	32.5	10.5	186	4.1	3.2	0.5	0.4	0	77.4	12.4	9.8
MF5	Group 2: ART Week 24	Blood	10	5.8	39.1	12.4	198	2.6	1.7	0.6	0.2	0	65.6	24.3	7.5
MF6	Group 2: ART Week 24	Blood	10	6.5	39.9	12.7	165	3.1	1.3	1.3	0.4	0.1	42	42.4	13.5
MF7	Group 1: ART D28	Blood	14	6	37.9	11.9	313	7.3	1.5	4.5	1	0.3	20.1	61.6	14.1
MF8	Group 1: ART D28	Blood	14	6.6	38.5	12	250	4.9	0.2	2.9	0.8	0.2	4.4	58	15.7
MF9	Group 1: ART D28	Blood	14	5.7	39.8	13.2	335	8.2	3.1	4.2	0.7	0.2	37.7	51.3	8.9
MF10	Group 1: ART D28	Blood	14	6.3	39.2	12.5	296	5.4	1.6	3.6	0.2	0	29.5	65.5	3.2
MF11	Group 1: ART D28	Blood	14	6.8	38.5	12.3	377	6.4	1.7	3.8	0.5	0.3	26.6	60	8.5
MF12	Group 1: ART D28	Blood	14	5.8	37.6	11.7	223	7.7	1.5	5.1	0.8	0.3	19.4	66	10.8
MF1	Group 2: ART Week 24	Blood	14	5.9	39.1	12.5	163	5.4	2.4	1.8	1.1	0.1	43.8	33.4	20.9
MF2	Group 2: ART Week 24	Blood	14	5.8	35.8	11.2	212	7.4	2	4.2	0.9	0.3	26.4	57.1	11.6
MF3	Group 2: ART Week 24	Blood	14	5.5	36.3	11.5	335	17.6	9.2	5.7	2.4	0.2	52.6	32.4	13.5
MF4	Group 2: ART Week 24	Blood	14	4.1	24.9	8	283	12.5	6.6	4.3	1.2	0.4	52.6	34.3	9.2
MF5	Group 2: ART Week 24	Blood	14	5.4	36.2	11.6	233	10.9	2.3	6.9	1.5	0.2	20.9	63.5	13.8
MF6	Group 2: ART Week 24	Blood	14	6.2	37.7	12	145	6.6	1.3	3.9	1.1	0.3	19.4	58.6	17.1
MF7	Group 1: ART D28	Blood	17	5.8	37.2	11.5	341	10.8	4.8	4.1	1.3	0.4	44.8	38.3	12.1
MF8	Group 1: ART D28	Blood	17	6.4	37.8	11.7	316	8.9	3.2	3.4	1.5	0.8	35.8	37.9	16.8
MF9	Group 1: ART D28	Blood	17	5.6	39.6	12.9	362	9.3	4.5	3.2	1.5	0.1	48.2	34.4	15.9
MF10	Group 1: ART D28	Blood	17	6.2	39.1	12.3	252	11.3	4.1	5.6	1.5	0.1	35.9	49.3	13.3
MF11	Group 1: ART D28	Blood	17	6.9	39.5	12.3	477	10.9	5.1	3.9	1.6	0.3	46.7	35.3	14.8
MF12	Group 1: ART D28	Blood	17	5.9	38.8	11.9	290	13.5	2.1	7.7	2.9	0.6	15.9	57.3	21.8
MF1	Group 2: ART Week 24	Blood	17	6.1	39.5	12.7	254	15.4	10.7	2	2.5	0.2	69.5	13	16.1
MF2	Group 2: ART Week 24	Blood	17	6.5	40.4	12.8	403	9.2	4.3	2.7	1.9	0.2	46.9	29.9	20.3
MF3	Group 2: ART Week 24	Blood	17	5.7	37.5	12	463	19.4	10.2	5.8	2.7	0.6	52.5	30	14.1
MF5	Group 2: ART Week 24	Blood	17	5.2	35.4	11	280	11.8	2.9	6	2.7	0.2	24.2	50.9	22.8
MF6	Group 2: ART Week 24	Blood	17	6.5	39.6	12.6	262	8.7	2	4.4	1.9	0.4	23	50.1	22.1
MF7	Group 1: ART D28	Blood	21	5.8	37.2	11.3	355	10	1.6	5.8	1.8	0.8	15.9	58.5	17.8
MF8	Group 1: ART D28	Blood	21	6.2	36.7	11.4	290	8.7	4.4	2.8	0.7	0.8	50	32.3	8.1
MF9	Group 1: ART D28	Blood	21	5.8	40.3	13.2	500	11.9	5.6	4.2	1.6	0.5	46.8	35.1	13.5
MF10	Group 1: ART D28	Blood	21	6.2	38.3	12.4	391	12	2	8.4	1.3	0.3	16.5	70.2	10.5
MF11	Group 1: ART D28	Blood	21	6.9	39.5	12.3	477	14.9	6.6	6.4	1.1	0.8	44.3	43.2	7.1
MF12	Group 1: ART D28	Blood	21	6	38.7	12.1	407	11.4	2	6.6	2.2	0.6	17.6	57.6	19.5
MF1	Group 2: ART Week 24	Blood	21	5.9	38.2	12.3	311	15.7	10.7	2.7	2	0.3	68.1	17.5	12.5
MF2	Group 2: ART Week 24	Blood	21	6.3	37.8	12	457	16.2	9.4	5.5	0.9	0.4	57.8	33.8	5.4
MF3	Group 2: ART Week 24	Blood	21	5.9	38.3	12.2	527	20.9	10.2	7.2	2.1	1.4	48.9	34.6	9.8
MF5	Group 2: ART Week 24	Blood	21	5.3	36.1	11.4	292	11.1	2.8	7	0.7	0.4	25.2	63.2	6.6
MF6	Group 2: ART Week 24	Blood	21	6.2	37.7	12	250	6	0.8	3.9	0.8	0.2	12.8	66.3	12.8
MF7	Group 1: ART D28	Blood	27	5.9	37.8	11.5	322	7.4	2.3	3.6	0.9	0.5	31.9	48.9	12.1
MF8	Group 1: ART D28	Blood	27	6.5	38.1	11.8	307	7.8	3.3	3.4	0.6	0.4	42.4	43.2	8.3
MF9	Group 1: ART D28	Blood	27	5.8	39.8	13.2	293	13.9	10.6	1.8	0.5	0.9	76.5	13.2	3.6
MF10	Group 1: ART D28	Blood	27	6.1	38.4	12.1	307	11.3	5.4	4.7	0.8	0.4	47.6	41.2	6.9
MF11	Group 1: ART D28	Blood	27	7.1	40.4	12.8	460	7.8	4.6	2.1	0.7	0.4	59.7	26.6	8.7
MF12	Group 1: ART D28	Blood	27	6.2	40.2	12.6	403	8.8	2.2	4.7	1.5	0.3	25.5	53.7	16.7
MF1	Group 2: ART Week 24	Blood	28	5.7	37.4	12	229	8.7	4.6	2.1	1.6	0.4	52.9	24.4	18.3
MF2	Group 2: ART Week 24	Blood	28	6.1	36.8	11.6	355	13.2	9.6	2.9	0.4	0.2	73.3	22.3	2.7
MF3	Group 2: ART Week 24	Blood	28	5.7	37.5	12.2	340	10.6	6.8	2.8	0.5	0.5	64.2	26.4	4.7
MF4	Group 2: ART Week 24	Blood	28	4.9	28.2	8.7	285	9.3	7.2	1.2	0.5	0.3	77.5	13	5.9
MF5	Group 2: ART Week 24	Blood	28	5.7	39.3	12.1	243	13	7	4	0.9	1	54.3	30.8	7.1
MF6	Group 2: ART Week 24	Blood	28	6.3	38.2	12.2	181	8.6	4.1	3.5	0.9	0.1	47.4	40.3	10.9
MF7	Group 1: ART D28	Blood	35	5.6	36.3	11.2	354	7.7	3.4	3.2	0.5	0.5	44.4	41.9	6.9
MF8	Group 1: ART D28	Blood	35	6.3	37	11.6	308	5.1	2.6	2.2	0.2	0.1	50.6	42.9	4.3
MF9	Group 1: ART D28	Blood	35	5.5	38.7	12.5	447	6.8	4.5	1.9	0.2	0.2	65.7	28	3.3
MF10	Group 1: ART D28	Blood	35	5.9	36.9	11.8	356	8.5	4.7	3	0.6	0.2	55.5	34.8	7
MF11	Group 1: ART D28	Blood	35	7.3	40.7	13.2	693	5.8	3.4	1.9	0.4	0.1	58.7	32.3	6.8
MF12	Group 1: ART D28	Blood	35	5.9	37.6	11.9	404	6.5	2.7	3.3	0.3	0.2	41.3	51.1	4.6
MF7	Group 1: ART D28	Blood	42	5.8	37.9	11.4	346	8	3.8	3.1	0.6	0.5	47.5	38.7	8
MF8	Group 1: ART D28	Blood	42	6.1	36.8	11	447	13.6	9	3.4	0.6	0.6	65.8	24.7	4.8
MF9	Group 1: ART D28	Blood	42	5.2	37.3	12	478	9.5	4.8	3.8	0.1	0.8	50.7	39.8	1
MF10	Group 1: ART D28	Blood	42	5.7	36.3	11.2	291	10.6	3.2	5	1.1	1.1	30.8	47	10.7
MF11	Group 1: ART D28	Blood	42	6.5	36.6	11.7	659	8.3	6.4	1.4	0.4	0	77.5	16.9	5.2
MF12	Group 1: ART D28	Blood	42	5.8	37.7	11.6	419	13	5.9	5.3	0.9	0.9	45.5	40.8	6.5
MF1	Group 2: ART Week 24	Blood	42	5.6	36.7	11.6	269	6	2.4	1.8	1.5	0.2	40.5	30.4	25
MF2	Group 2: ART Week 24	Blood	42	6.1	38.2	11.7	306	5.2	1.8	2.4	0.7	0.3	34.7	45.7	14.1
MF3	Group 2: ART Week 24	Blood	42	6.1	40.6	12.9	301	8.8	4.6	3.2	0.5	0.3	52.9	36.9	6.2
MF4	Group 2: ART Week 24	Blood	42	6.2	34	10.2	327	6.4	3.2	2	0.7	0.3	50.5	32.1	11.8
MF5	Group 2: ART Week 24	Blood	42	6	41.4	12.9	248	6.2	1.3	4.4	0	0.4	21.7	71.9	0.2
MF6	Group 2: ART Week 24	Blood	42	6.4	39.3	12.5	205	6.4	0.9	5.1	0	0.4	13.7	79.7	0.2
MF11	Group 1: ART D28	Blood	48	7.2	39.6	12.9	589	1	0.9	0	0	0	94	1.7	1.8
MF7	Group 1: ART D28	Blood	56	5.9	39.3	11.8	364	6.2	1.9	3.8	0	0.5	30.5	61.5	0.3
MF8	Group 1: ART D28	Blood	56	6.3	38.5	11.5	370	6.6	3	2.7	0.3	0.6	46	41.1	3.8
MF9	Group 1: ART D28	Blood	56	4.6	33.5	10.5	701	13	9.4	2.1	0.9	0.5	71.9	16.3	7.2
MF10	Group 1: ART D28	Blood	56	6.2	39.6	12.3	404	8.7	2.7	4.5	0.8	0.6	31.2	52.2	9.1
MF12	Group 1: ART D28	Blood	56	5.9	38.6	12.1	361	8.6	1.8	4.4	0.7	1.7	20.7	50.6	8.3
MF1	Group 2: ART Week 24	Blood	57	6.2	40.9	12.9	273	7	3	2.2	1.3	0.4	43.5	31.9	18.6
MF2	Group 2: ART Week 24	Blood	57	6.6	41.5	13	383	4.6	1.2	2.5	0.5	0.5	25.2	53.8	10.1
MF3	Group 2: ART Week 24	Blood	57	6.3	41.8	13.3	337	10.6	5.1	4	0.8	0.6	48.2	38	7.5
MF4	Group 2: ART Week 24	Blood	57	6.6	36.9	11.6	305	6.2	3.1	2.1	0.6	0.4	50.5	33.4	9.6
MF5	Group 2: ART Week 24	Blood	57	6.2	41.8	13.2	236	5	0.7	3.3	0.6	0.4	14	66.1	12.7
MF6	Group 2: ART Week 24	Blood	57	6.6	40.6	12.8	168	6.9	0.9	5	0.6	0.3	13.2	73.2	8.8
MF7	Group 1: ART D28	Blood	76	5.9	39	11.8	358	6.6	2.6	2.8	0.8	0.5	39	41.9	11.9
MF8	Group 1: ART D28	Blood	76	6.1	37.2	11.3	370	5.2	2	2.6	0.4	0.3	38.4	49.3	6.8
MF9	Group 1: ART D28	Blood	76	5.5	38.9	12.4	456	7.8	5.1	1.9	0.5	0.3	64.9	25	6.3
MF10	Group 1: ART D28	Blood	76	5.9	37.6	11.7	298	11.8	6.4	4.1	0.7	0.5	54.2	34.4	5.9
MF12	Group 1: ART D28	Blood	76	6.1	40.1	12.5	372	8.4	2.8	4	0.7	0.9	33.1	47.5	8.7
MF1	Group 2: ART Week 24	Blood	83	6.5	41.5	13	339	11.6	7.5	1.7	2.1	0.4	64.9	14.4	17.7
MF2	Group 2: ART Week 24	Blood	83	7.1	44.5	14	320	7.2	2.9	3	0.8	0.6	39.5	40.9	11.1
MF3	Group 2: ART Week 24	Blood	83	6.5	42.9	13.8	327	8.4	3.2	3.8	0.9	0.5	37.4	45.3	10.2
MF4	Group 2: ART Week 24	Blood	83	7	39.2	12	244	3.5	1.6	0.8	0.8	0.3	44.9	22.4	22.9
MF5	Group 2: ART Week 24	Blood	83	6.3	42.1	13.2	250	5.3	1.3	3	0.7	0.4	23.5	56.2	13.1
MF6	Group 2: ART Week 24	Blood	83	7	42.9	13.5	195	11.2	4.3	5.2	1.3	0.4	38.6	46	11.4
MF7	Group 1: ART D28	Blood	98	6.1	40.1	12.2	338	6.4	1.8	3.5	0.6	0.4	28.3	55.3	9.4
MF8	Group 1: ART D28	Blood	98	6.6	40.6	12.4	385	6.2	1.8	3.4	0.5	0.5	29.5	54.8	7.4
MF9	Group 1: ART D28	Blood	98	6.3	44.2	14	452	11.1	6.8	3	0.4	0.9	60.8	26.6	3.8
MF10	Group 1: ART D28	Blood	98	6.6	41.6	13.1	310	8.3	2.3	4.9	0.3	0.7	28.3	59	3.6
MF12	Group 1: ART D28	Blood	98	6.4	42	13.2	410	7.8	1.4	4.4	0.5	1.5	17.8	56.1	5.9
MF7	Group 1: ART D28	Blood	120	6.2	40.2	12.4	315	6.5	2.7	2.8	0.5	0.6	41.3	42.8	6.9
MF8	Group 1: ART D28	Blood	120	6.7	40.6	12.5	318	9.3	6.5	2	0.4	0.3	69.9	22	4.3
MF9	Group 1: ART D28	Blood	120	6.3	44.4	14.1	449	11.4	6.9	3.5	0.6	0.3	60.8	31.2	5.2
MF10	Group 1: ART D28	Blood	120	6.7	41.8	13.3	101	6.6	2.5	3.1	0.4	0.6	38.2	46.2	6.7
MF12	Group 1: ART D28	Blood	120	5.7	36.6	11.7	163	5.4	1.2	2.8	0.3	1.1	22.4	50.6	5.7
MF1	Group 2: ART Week 24	Blood	120	6.2	38.6	12.2	146	11.3	8.3	1.3	1.4	0.2	73.8	11.4	12.8
MF2	Group 2: ART Week 24	Blood	120	6.9	42.6	13.6	321	4.8	1.6	2.5	0.4	0.4	32.8	51.8	8.1
MF3	Group 2: ART Week 24	Blood	120	6.4	41.1	13.3	285	6.4	3.5	2.4	0.3	0.1	54.4	38.4	4.6
MF4	Group 2: ART Week 24	Blood	120	6.6	37.2	12.2	237	3.1	1.7	0.7	0.5	0.2	55.2	23.5	15.9
MF5	Group 2: ART Week 24	Blood	120	6.4	42.3	13.4	262	5.2	1.9	2.4	0.5	0.3	36.2	47.4	10.2
MF6	Group 2: ART Week 24	Blood	120	7.2	43.7	14	101	6.8	1.3	4.6	0.8	0.2	19.3	67	11.3
MF7	Group 1: ART D28	Blood	140	6.1	39.2	12.2	348	6.5	2.8	2.7	0.6	0.4	43.5	41.6	8.8
MF8	Group 1: ART D28	Blood	140	6.2	37.9	11.7	395	5.2	1.9	2.7	0.3	0.3	36.1	51.2	6.7
MF9	Group 1: ART D28	Blood	140	5.7	40	13	466	5.6	3.9	1.2	0.4	0.1	69.6	20.7	7.3
MF10	Group 1: ART D28	Blood	140	6.5	41.3	13.2	340	5.5	0.7	3.5	0.5	0.8	12.2	64.2	8.8
MF12	Group 1: ART D28	Blood	140	6.2	40	12.9	331	7.4	1.7	3.1	0.6	1.9	23.3	42.5	8.1
MF1	Group 2: ART Week 24	Blood	140	6.5	40.4	13	295	9.1	6.2	1.1	1.7	0.2	67.7	12.1	18.4
MF2	Group 2: ART Week 24	Blood	140	6.8	42.3	13.8	316	4.6	1.1	2.7	0.5	0.2	24.4	60.2	10
MF3	Group 2: ART Week 24	Blood	140	6.3	41.3	13.4	331	5.5	1.5	3.3	0.5	0.2	28.2	60.1	8.2
MF4	Group 2: ART Week 24	Blood	140	6.3	37.7	12.2	253	3.6	1.8	0.7	0.9	0.2	51	18.7	24.5
MF5	Group 2: ART Week 24	Blood	140	6.1	40.6	13	276	5	1.2	2.9	0.7	0.3	23.4	57.7	13.3
MF6	Group 2: ART Week 24	Blood	140	7.1	42.7	13.3	91	13.1	6.6	4.9	1.5	0.1	50.2	37.7	11.2
MF1	Group 2: ART Week 24	Blood	167	5.9	37.7	12	342	8.7	5.6	1.4	1.3	0.3	64.7	16.5	15.5
MF2	Group 2: ART Week 24	Blood	167	6.6	42.1	13.3	299	4.9	1	3.1	0.5	0.3	20.4	64	9.5
MF3	Group 2: ART Week 24	Blood	167	6	39.7	12.4	371	8.1	2.3	4.3	0.6	0.7	29	53	7.8
MF4	Group 2: ART Week 24	Blood	167	6.3	39.4	12.5	274	3.2	1.3	1.2	0.3	0.4	41.2	37.8	9.2
MF5	Group 2: ART Week 24	Blood	167	6	40.8	12.8	252	6.3	1.2	3.8	0.6	0.6	18.6	61	9.7
MF6	Group 2: ART Week 24	Blood	167	6.5	39.9	12.5	42	9.3	2.6	4.4	2.1	0.2	28.4	47	22.2
MF7	Group 1: ART D28	Blood	176	6.3	41.7	12.7	356	6.9	2.4	3.5	0.6	0.4	34.7	51.1	8
MF8	Group 1: ART D28	Blood	176	6.4	38.8	11.9	389	4.5	1.6	2.2	0.4	0.3	35.2	48.8	9.3
MF9	Group 1: ART D28	Blood	176	5.4	39	12.9	518	4.6	2.3	1.8	0.4	0.2	49.5	38.3	8.1
MF10	Group 1: ART D28	Blood	176	6.4	40.9	13	366	8.8	3	4	0.9	0.9	34.5	45.1	9.7
MF12	Group 1: ART D28	Blood	176	5.8	38.4	12.3	345	6.6	1.4	3.1	0.5	1.6	21.3	46.9	7.6
MF1	Group 2: ART Week 24	Blood	181	6	37.2	11.8	332	10	7.3	1.1	1.5	0.2	72.3	11.1	14.5
MF2	Group 2: ART Week 24	Blood	181	6.6	41.9	13.2	257	4	1.2	2.2	0.3	0.2	30.4	55.5	7.9
MF3	Group 2: ART Week 24	Blood	181	5.6	37	11.6	296	6.3	2.3	3.3	0.4	0.3	36.6	52.7	6.3
MF4	Group 2: ART Week 24	Blood	181	6.3	39.2	12.6	241	2.5	1.2	0.7	0.3	0.2	49.5	29.3	12.8
MF5	Group 2: ART Week 24	Blood	181	6	40.2	12.6	237	9.4	4.8	3.4	0.9	0.4	50.7	35.6	9.7
MF6	Group 2: ART Week 24	Blood	181	6.4	38.7	12.2	51	10.6	4	4.2	2.2	0.2	38	39.3	21.1
MF1	Group 2: ART Week 24	Blood	189	5.8	36.8	11.4	383	8.6	5.1	1.4	1.8	0.4	58.6	16.4	20.7
MF2	Group 2: ART Week 24	Blood	189	6.5	40.9	13	280	4.7	1.5	2.3	0.6	0.3	32.8	48.6	12.6
MF3	Group 2: ART Week 24	Blood	189	5.5	37.2	11.7	465	7.5	2.1	4.6	0.5	0.3	28.4	61.1	6.3
MF4	Group 2: ART Week 24	Blood	189	6.1	38.7	12.3	290	5.1	2.7	0.8	1	0.6	53.3	15.2	19.4
MF5	Group 2: ART Week 24	Blood	189	5.6	37.6	11.9	301	6.9	1.8	3.9	0.8	0.4	25.9	55.6	11.5
MF6	Group 2: ART Week 24	Blood	189	5.8	34	10.7	107.5	11.8	4.5	4.9	2	0.3	37.9	41.9	17.2
MF7	Group 1: ART D28	Blood	196	6.2	40.8	12.7	354	7.6	4	2.6	0.5	0.5	52.3	34.7	6.7
MF8	Group 1: ART D28	Blood	196	6.6	40.7	12.6	447	5.1	2.6	2	0.4	0.2	49.8	38.3	8.5
MF9	Group 1: ART D28	Blood	196	5.4	39.6	13.1	579	6.2	3.9	1.5	0.3	0.4	63.1	24.9	5.2
MF10	Group 1: ART D28	Blood	196	6.1	39	12.4	384	7.4	1.9	3.9	0.7	0.9	25.7	53.2	9.3
MF12	Group 1: ART D28	Blood	196	5.9	39	12.4	386	7	1.8	2.8	0.6	1.8	25.8	39.4	8.6
MF1	Group 2: ART Week 24	Blood	197	5.7	35.9	11.4	357	8.8	5.9	1.2	1.4	0.3	66.8	14	16
MF2	Group 2: ART Week 24	Blood	197	6	38.6	11.9	414	11.2	6.8	3.3	0.8	0.2	61.1	29.3	7.3
MF3	Group 2: ART Week 24	Blood	197	5	33.9	10.8	462	7.2	2.8	3.6	0.6	0.1	39.4	50.5	8.3
MF4	Group 2: ART Week 24	Blood	197	6.1	37.9	12.1	361	5.4	4	0.6	0.5	0.3	73.3	11.4	8.8
MF5	Group 2: ART Week 24	Blood	197	5.7	38.3	11.9	310	8.2	3.4	3.9	0.7	0.3	41.1	47.3	8
MF6	Group 2: ART Week 24	Blood	197	5.3	31.4	9.9	96	8	2.1	3.8	1.7	0.3	26.9	47.5	21.7
MF1	Group 2: ART Week 24	Blood	217	5.6	35.2	10.9	385	12.2	8.5	1.3	2	0.4	69.4	10.9	16.6
MF2	Group 2: ART Week 24	Blood	217	6.1	39.3	12.4	359	6.5	3.1	2.7	0.5	0.3	47.4	41.1	7.1
MF3	Group 2: ART Week 24	Blood	217	5.4	37.4	11.9	372	6.1	2.2	3.3	0.3	0.2	36.4	54.8	5.7
MF4	Group 2: ART Week 24	Blood	217	5.9	36.9	11.8	310	6.4	4.9	0.6	0.9	0.1	75.8	8.9	13.4
MF5	Group 2: ART Week 24	Blood	217	5.9	39.7	12.4	215	6.9	1.5	3.6	1.1	0.6	21.8	52.9	16
MF6	Group 2: ART Week 24	Blood	217	6.3	38.3	11.8	184	8.1	1.1	5.6	1	0.5	13.3	68.5	11.9
MF1	Group 2: ART Week 24	Blood	230	5.7	35.3	11.2	446	10.6	7.2	1.6	1.4	0.3	68	15.4	13.7
MF2	Group 2: ART Week 24	Blood	230	6.2	39.9	12.6	327	6.2	3.7	1.8	0.3	0.2	59	28.9	4
MF3	Group 2: ART Week 24	Blood	230	5.8	39.6	12.6	349	5.3	2.8	2.3	0.1	0	53.8	42.7	1.9
MF4	Group 2: ART Week 24	Blood	230	6.3	39.3	12.2	343	3.8	2.6	0.8	0.3	0.1	68.1	22.3	6.8
MF5	Group 2: ART Week 24	Blood	230	5.9	39	12.1	325	11.2	7.8	2.4	0.5	0.4	69.9	21.6	4.5
MF6	Group 2: ART Week 24	Blood	230	6.6	39.5	12.3	120	7.8	2.9	3.7	0.9	0.2	37.6	47.3	12.1
MF1	Group 2: ART Week 24	Blood	253	5.8	36.3	11.4	338	9.6	7.1	1.1	1.3	0.1	74.5	11.4	13.2
MF2	Group 2: ART Week 24	Blood	253	6.4	41.4	13	379	8.6	4.5	3	0.8	0.3	52.9	35.1	8.9
MF3	Group 2: ART Week 24	Blood	253	5.7	38.1	12.2	398	8.3	3.5	4	0.7	0.2	42.2	47.9	7.8
MF4	Group 2: ART Week 24	Blood	253	6.1	38	12.2	303	6.7	5.3	0.7	0.5	0.2	79.5	9.8	7.9
MF5	Group 2: ART Week 24	Blood	253	6.2	41.2	12.8	256	7.2	1.1	3.9	0.8	1.3	15.6	55	11.7
MF6	Group 2: ART Week 24	Blood	253	6.4	38.8	12.3	233	6.8	1.4	3.8	1.3	0.3	20.5	55.6	19.4
MF7	Group 1: ART D28	Blood	255	6.2	41	12.4	364	8.3	3.1	3.7	0.9	0.7	37.2	43.9	10.9
MF8	Group 1: ART D28	Blood	255	6.5	40.4	12.3	405	10.3	6.3	2.9	0.6	0.4	60.8	28.2	6.3
MF9	Group 1: ART D28	Blood	255	5.4	39.5	12.9	444	7.7	4.6	1.8	0.6	0.7	60.1	23.7	7.3
MF10	Group 1: ART D28	Blood	255	6.3	40.5	12.5	351	9.6	5.1	3.3	0.8	0.5	53	34.1	7.9
MF12	Group 1: ART D28	Blood	255	5.9	39.4	12.2	388	8.9	2.8	4.1	0.6	1.3	31.5	46.2	7.2
MF1	Group 2: ART Week 24	Blood	272	5.9	36.8	11.5	307	9.1	6.4	1.3	1.1	0.2	70.6	14.7	11.9
MF2	Group 2: ART Week 24	Blood	272	6.2	39.6	12.5	324	4.6	1.5	2.4	0.4	0.2	32.8	53	9.3
MF3	Group 2: ART Week 24	Blood	272	5.7	38.4	12.4	367	5.6	2	3.2	0.3	0.2	36.1	56	4.9
MF4	Group 2: ART Week 24	Blood	272	6.1	38.7	12.4	348	3.1	1.9	0.5	0.5	0.1	61.3	17.9	16.3
MF5	Group 2: ART Week 24	Blood	272	6	40.2	12.6	245	9.2	4.3	3.3	0.6	1	46.7	35.7	6.7
MF6	Group 2: ART Week 24	Blood	272	6.3	37.9	12.1	212	8	2.3	4.1	1.4	0.2	28.7	51.1	17.4
MF1	Group 2: ART Week 24	Blood	294	6.1	39	12.3	337	11.4	8	1.8	1.2	0.5	69.7	15.8	10.3
MF2	Group 2: ART Week 24	Blood	294	6.5	41.8	13.2	371	5.6	2.3	2.6	0.4	0.3	40.6	46.8	6.5
MF3	Group 2: ART Week 24	Blood	294	5.8	39.5	12.4	391	11.3	6.6	3.9	0.5	0.3	58	34.7	4.2
MF4	Group 2: ART Week 24	Blood	294	6.3	39	12.6	356	10.7	8.9	0.7	0.9	0.2	83.2	6.3	8.3
MF5	Group 2: ART Week 24	Blood	294	6	40	12.6	272	8.8	1.9	5	0.6	1.2	22.1	56.6	7.3
MF6	Group 2: ART Week 24	Blood	294	6.2	37.5	12	369	9.1	2.2	5.2	1.3	0.4	24.6	57.4	13.9
MF7	Group 1: ART D28	Blood	317	6.1	40.3	12.3	308	6	1.4	3.1	0.7	0.7	23.9	52.5	12
MF8	Group 1: ART D28	Blood	317	6.2	38.4	11.9	379	6.6	2.4	3.1	0.5	0.5	37	46.7	7.9
MF9	Group 1: ART D28	Blood	317	5.3	39.1	12.8	424	6.8	3.4	2.2	0.5	0.7	50.4	31.9	6.8
MF10	Group 1: ART D28	Blood	317	6.1	38.4	12.3	308	7.9	1.6	4.6	0.9	0.8	20.6	58.7	11
MF12	Group 1: ART D28	Blood	317	5.7	37.5	11.8	347	9.7	2.5	4.2	1	1.9	26	43.7	10.3
MF1	Group 2: ART Week 24	Blood	322	5.9	37.9	11.9	274	11	7.2	1.5	1.7	0.7	65.2	13.6	15
MF2	Group 2: ART Week 24	Blood	322	6.2	39.5	12.7	363	5.9	1.9	2.8	0.7	0.5	31.5	47.6	12
MF3	Group 2: ART Week 24	Blood	322	5.8	38.9	12.5	290	9.4	4.7	4	0.4	0.3	50.2	42.3	4.2
MF4	Group 2: ART Week 24	Blood	322	5.7	35.7	11.6	306	4	2.7	0.6	0.3	0.4	66.6	15.4	8.5
MF5	Group 2: ART Week 24	Blood	322	6	40	12.6	271	10.7	5.2	3.6	1	0.9	48.8	33.5	9.5
MF6	Group 2: ART Week 24	Blood	322	6.2	38.1	12.1	250	8.7	2.4	4.3	1.3	0.7	27.1	49.7	15.1
MF1	Group 2: ART Week 24	Blood	349	6	38.5	12.3	275	8.3	4.9	1.7	1.4	0.2	59.6	20	17.5
MF2	Group 2: ART Week 24	Blood	349	6.1	39.1	12.5	329	5	1.7	2.5	0.6	0.2	33.9	50	12.4
MF3	Group 2: ART Week 24	Blood	349	5.8	39	12.7	364	9.9	5.6	3.4	0.5	0.4	56.5	34.7	5
MF4	Group 2: ART Week 24	Blood	349	5.8	36.3	11.7	354	5.5	3.7	0.7	0.6	0.5	66.9	12.3	11.3
MF5	Group 2: ART Week 24	Blood	349	6.1	40.3	12.8	125	6.1	2.3	2.5	0.5	0.7	37.9	41.2	8.5
MF6	Group 2: ART Week 24	Blood	349	6.3	38.3	12.1	232	8.6	3.6	3.5	1	0.4	41.6	40.7	11.6
MF7	Group 1: ART D28	Blood	350	5.9	39.2	12	337	5.9	1.7	2.8	0.9	0.6	28.4	47.1	14.7
MF8	Group 1: ART D28	Blood	350	6.3	38.8	11.9	376	5.2	1.3	2.6	0.8	0.4	25.8	51.5	14.8
MF9	Group 1: ART D28	Blood	350	5.7	41.4	13.6	356	14.3	10.1	2.2	1.4	0.6	70.4	15.7	9.7
MF10	Group 1: ART D28	Blood	350	6.2	39.5	12.4	271	7.4	0.8	4.7	0.9	0.9	11.4	63.9	11.8
MF12	Group 1: ART D28	Blood	350	6	39.8	12.6	387	10.2	1.9	4.8	1	2.5	18.3	47.2	10.1
MF1	Group 2: ART Week 24	Blood	384	5.9	39.2	12.5	260	7	4.1	1.6	1	0.3	58.3	22.6	14.5
MF2	Group 2: ART Week 24	Blood	384	6.1	38.9	12.5	358	7.6	3.3	3	0.7	0.5	43.7	39.7	9.6
MF3	Group 2: ART Week 24	Blood	384	6.1	41.3	13.3	348	10.5	5.8	2.9	0.9	0.6	55	27.3	8.9
MF4	Group 2: ART Week 24	Blood	384	6	37	12	334	6.3	4.2	0.7	0.7	0.5	67.4	10.7	11.7
MF5	Group 2: ART Week 24	Blood	384	6.2	41.4	13	282	8.8	3.2	3.5	1	0.9	36.5	40.1	11.4
MF6	Group 2: ART Week 24	Blood	384	6.5	38.5	12.5	240	10	2.9	6.2	0.5	0.2	29.2	62	4.9
MF7	Group 1: ART D28	Blood	393	5.9	39.1	11.8	306	6.1	2.7	2.3	0.7	0.4	43.7	37.6	11.4
MF8	Group 1: ART D28	Blood	393	6.1	37.5	11.5	307	5.6	2.1	2.4	0.6	0.4	38.7	43.7	9.9
MF9	Group 1: ART D28	Blood	393	5.4	39.9	13.1	370	5.9	3.9	1.1	0.5	0.4	65.5	19.3	7.8
MF10	Group 1: ART D28	Blood	393	6.8	42.3	13.3	347	12.4	8.9	2.3	1.1	0.2	71.2	18.4	8.5
MF12	Group 1: ART D28	Blood	393	5.8	38.1	12	391	11.3	5.7	3.1	0.9	1.5	50.9	27.9	7.8
MF1	Group 2: ART Week 24	Blood	406	5.9	39.6	12.6	241	3.8	2	0.8	0.7	0.3	52.5	22	17.8
MF2	Group 2: ART Week 24	Blood	406	5.7	36.1	11.5	330	5.8	2.1	2.8	0.6	0.3	35.6	48.4	10.7
MF3	Group 2: ART Week 24	Blood	406	6	40.3	12.9	366	10.1	5.6	3.7	0.5	0.4	55.2	36.5	4.7
MF4	Group 2: ART Week 24	Blood	406	6.1	38	12	340	5.1	3.1	0.9	0.4	0.7	60.9	17.9	7.3
MF5	Group 2: ART Week 24	Blood	406	6.1	40.1	12.7	266	7.9	3.9	2.9	0.6	0.6	48.5	35.9	7.8
MF6	Group 2: ART Week 24	Blood	406	6.4	38.5	12	277	12.2	5.4	4.8	1.7	0.3	44	39	14.1
MF7	Group 1: ART D28	Blood	440	6	39.5	12.1	309	5.8	1.7	2.8	0.6	0.7	29.7	48.4	9.9
MF8	Group 1: ART D28	Blood	440	6.1	37.7	11.5	312	5.9	2.4	2.5	0.6	0.5	40.3	41.4	9.8
MF9	Group 1: ART D28	Blood	440	5.5	40.8	13.6	343	7.4	4	2.1	0.6	0.6	54.6	28.9	8.2
MF10	Group 1: ART D28	Blood	440	6	38.4	12.1	276	9.7	3.9	4	0.8	1	39.9	41.3	8.4
MF12	Group 1: ART D28	Blood	440	6	39.6	12.3	347	10.2	2.9	4.6	0.6	2.1	28.6	45.2	6
MF1	Group 2: ART Week 24	Blood	440	6	39.7	12.8	241	3.6	1.7	0.8	0.8	0.3	47.1	22.4	22.7
MF2	Group 2: ART Week 24	Blood	440	6.1	39.4	11.7	258	6.9	3	3.2	0.4	0.3	43.5	46.4	5.6
MF3	Group 2: ART Week 24	Blood	440	5.8	39.1	12.6	330	11.5	7.8	2.6	0.7	0.4	67.9	22.7	5.8
MF4	Group 2: ART Week 24	Blood	440	5.9	36.7	11.9	335	4	2	0.8	0.6	0.6	49.6	19.2	15.8
MF5	Group 2: ART Week 24	Blood	440	5.8	38.4	12.2	242	6.1	2	2.7	0.8	0.5	32.1	45	13.9
MF6	Group 2: ART Week 24	Blood	440	6.8	40.6	13	201	8.2	3.4	3.6	1	0.2	40.8	43.4	12.7
MF7	Group 1: ART D28	Blood	447	6	38.9	11.9	332	5	1.4	2.5	0.5	0.6	28.9	49.9	9.1
MF8	Group 1: ART D28	Blood	447	5.9	36.3	11.3	328	5.7	1.9	2.8	0.4	0.6	33.9	48.8	6.2
MF9	Group 1: ART D28	Blood	447	5.3	38.8	13	321	10.5	7.7	1.7	0.7	0.4	73	16	6.9
MF10	Group 1: ART D28	Blood	447	5.7	35.7	11.4	263	10.4	3.3	4.8	1	1.3	31.6	46	9.4
MF12	Group 1: ART D28	Blood	447	5.7	36.8	11.7	320	10.5	2.8	4.3	0.9	2.4	27	41.2	8.7
MF1	Group 2: ART Week 24	Blood	447	5.9	39.5	12.5	187	5.7	3.3	1	1	0.5	57.4	16.6	17.4
MF2	Group 2: ART Week 24	Blood	447	5.7	36.7	11.7	318	4.1	1.3	2.1	0.4	0.2	32.9	51.5	10.3
MF3	Group 2: ART Week 24	Blood	447	5.5	37	12	259	6.2	2.6	2.9	0.3	0.2	42.9	47.9	4.7
MF4	Group 2: ART Week 24	Blood	447	5.9	36.6	11.8	334	4.8	3.3	0.7	0.5	0.3	68.7	14.7	10.9
MF5	Group 2: ART Week 24	Blood	447	5.7	37.4	12	218	6	1.8	3	0.6	0.5	29.8	50.9	10.2
MF6	Group 2: ART Week 24	Blood	447	6.5	38.6	12.3	248	10.3	4.3	4.2	1.4	0.4	41.6	41.3	13.3
MF1	Group 2: ART Week 24	Blood	468	5.9	39.6	12.6	235	4.3	2.5	0.8	0.7	0.2	58.9	19.1	16.7
MF1	Group 2: ART Week 24	Blood	503	5.9	39.9	12.4	237	5.8	3	0.9	1.3	0.5	52.3	14.7	22.9
MF1	Group 2: ART Week 24	Blood	545	6	39.8	12.5	248	4.5	2.4	0.9	0.9	0.3	54	19	19.9
MF1	Group 2: ART Week 24	Blood	588	5.9	39.4	12.6	257	6.6	4.3	1	1.2	0.2	64.3	14.5	17.5
MF1	Group 2: ART Week 24	Blood	594	5.6	37.2	11.9	258	4.7	3.1	0.8	0.6	0.2	65.7	16.1	13.2
MF1	Group 2: ART Week 24	Blood	629	6	40.4	12.8	248	8.1	5.2	0.9	1.6	0.3	64.4	11.6	20.1
MF1	Group 2: ART Week 24	Blood	672	5.9	40	12.7	241	4.2	2.7	0.8	0.5	0.1	64.8	18.9	13
MF2	Group 2: ART Week 24	Blood	468	6.2	39.5	12.5	306	7.3	3.9	2.6	0.5	0.2	53.6	36.2	7.3
MF2	Group 2: ART Week 24	Blood	503	6.1	38.7	12.2	333	6.6	3.1	2.5	0.6	0.4	47.2	38.4	8.6
MF2	Group 2: ART Week 24	Blood	545	6.2	39.3	12.5	302	4.6	1.4	2.3	0.6	0.2	31.1	51	13.1
MF2	Group 2: ART Week 24	Blood	588	6.4	40.6	12.9	357	9.8	4.9	3.8	0.7	0.4	50.1	38.7	6.8
MF2	Group 2: ART Week 24	Blood	594	6	37.8	11.9	304	6.1	3	2.3	0.5	0.2	49.2	37.3	8.3
MF2	Group 2: ART Week 24	Blood	629	6.3	40.1	12.7	272	6.1	2.6	2.3	0.9	0.3	42.3	37.5	15.5
MF2	Group 2: ART Week 24	Blood	672	6.3	40.3	12.7	343	9.9	6.1	2.9	0.6	0.2	62.1	29.2	6.4
MF7	Group 1: ART D28	Blood	475	5.9	38.1	11.7	263	5.7	3.2	1.7	0.4	0.4	56.5	28.9	7
MF7	Group 1: ART D28	Blood	517	6.2	40.5	12.3	338	6.8	3.4	2	0.9	0.5	49.7	29.6	12.8
MF7	Group 1: ART D28	Blood	559	6.2	40.5	12.5	304	6.4	2.8	2.6	0.6	0.3	44.2	40.1	10.1
MF7	Group 1: ART D28	Blood	588	6	39.3	12	291	7.1	2.5	3.4	0.8	0.4	35.6	47.5	11
MF7	Group 1: ART D28	Blood	594	5.9	38.7	11.8	302	9.8	6.4	2	0.9	0.5	65.2	20	9.3
MF7	Group 1: ART D28	Blood	617	6	40.1	12	331	7	1.9	3.5	0.9	0.6	27.6	50.9	12.3
MF7	Group 1: ART D28	Blood	659	6.2	40.7	12.3	270	5.7	2.1	2.8	0.3	0.5	36.7	48.2	6.1
MF8	Group 1: ART D28	Blood	475	6.2	37.8	11.7	367	5.2	2.3	2.1	0.4	0.3	44.7	41.4	7.9
MF8	Group 1: ART D28	Blood	517	6.1	37.4	11.5	330	7.7	4	2.3	0.7	0.6	52.6	29.9	9
MF8	Group 1: ART D28	Blood	559	6.1	37.5	11.5	318	11	7.1	2.6	0.5	0.6	64.9	24.1	5
MF8	Group 1: ART D28	Blood	588	6	36.7	11.3	358	8.5	4.3	3.2	0.7	0.3	50.1	37.8	8.4
MF8	Group 1: ART D28	Blood	594	5.9	35.9	10.9	306	9.4	6.1	2	0.9	0.3	65.2	21.8	9.4
MF8	Group 1: ART D28	Blood	617	5.5	32.6	10	441	8.3	4.2	2.9	0.7	0.4	50.8	34.9	8.8
MF8	Group 1: ART D28	Blood	659	6.1	36.7	11.2	357	4.6	1.2	2.6	0.4	0.4	25.9	57	8.7
MF9	Group 1: ART D28	Blood	475	5.6	41.5	13.8	378	7.6	5.2	1.5	0.5	0.5	68.1	19.2	6.5
MF9	Group 1: ART D28	Blood	517	5.3	37.9	12.5	513	6.2	4	1.5	0.5	0.2	64.6	23.5	8
MF9	Group 1: ART D28	Blood	527	5.3	38.5	12.6	459	10.1	7	2	0.6	0.4	69.5	19.3	6.3
MF3	Group 2: ART Week 24	Blood	468	5.7	39	12.6	325	5.8	3.3	1.9	0.4	0.2	57.4	32.2	6.4
MF3	Group 2: ART Week 24	Blood	503	5.9	40.2	12.7	356	12.2	6.9	3.3	1.4	0.5	56.6	27.5	11.8
MF3	Group 2: ART Week 24	Blood	545	5.7	38.1	12.5	344	3.8	0.8	2.2	0.4	0.4	22.1	58.8	9.5
MF3	Group 2: ART Week 24	Blood	588	5.7	38.7	12.4	350	13.6	9.3	3.3	0.6	0.4	68.2	24.2	4.7
MF3	Group 2: ART Week 24	Blood	594	5.6	38.1	12.3	341	6.7	4.1	1.9	0.4	0.2	61.7	29.1	6.4
MF3	Group 2: ART Week 24	Blood	629	5.9	39.7	12.7	405	10.7	5.5	3.7	1	0.5	51.4	34.3	9.5
MF3	Group 2: ART Week 24	Blood	672	6.1	40.2	13	346	5.3	2.6	2.1	0.4	0.2	49.2	39.1	8.2
MF4	Group 2: ART Week 24	Blood	468	6	37.3	12.2	300	4.2	2.7	0.7	0.5	0.3	65.5	16.2	12
MF4	Group 2: ART Week 24	Blood	503	6.1	37.9	12.1	326	4.7	2.4	1	0.7	0.5	51.7	21	15.7
MF4	Group 2: ART Week 24	Blood	545	6	36.9	12.1	314	5.9	4.4	0.7	0.6	0.2	74.9	12.3	9.8
MF4	Group 2: ART Week 24	Blood	588	6.2	38.4	12.3	339	7	4.9	1.1	0.4	0.6	70.5	15.3	6.1
MF4	Group 2: ART Week 24	Blood	594	5.9	37	12.1	298	7.4	5.1	1	0.8	0.4	69.7	13	11.1
MF4	Group 2: ART Week 24	Blood	629	6	37.5	11.8	314	12	9.1	1.2	1.4	0.4	75.3	9.9	11.4
MF4	Group 2: ART Week 24	Blood	672	6.1	37.9	12.2	304	2.7	1.6	0.7	0.3	0.1	58.3	26.8	11
MF5	Group 2: ART Week 24	Blood	468	5.8	38.8	12.3	246	8.7	4.3	3	0.7	0.6	50.1	35.2	8
MF5	Group 2: ART Week 24	Blood	483	5.8	39.4	12.2	269	9.1	3.5	3.6	1.3	0.7	38.5	39.7	14.2
MF5	Group 2: ART Week 24	Blood	503	5.9	39.9	12.7	271	5.3	1.1	2.7	0.8	0.6	21	51.6	15.6
MF5	Group 2: ART Week 24	Blood	545	6.2	40.6	12.9	238	7	1.9	3.4	1	0.6	27.9	48.5	14.8
MF5	Group 2: ART Week 24	Blood	588	5.9	39.4	12.3	205	8.4	4.2	3.1	0.6	0.5	49.4	36.8	7.4
MF5	Group 2: ART Week 24	Blood	594	5.6	38	11.7	200	9.9	5	3.5	0.8	0.6	50.4	35.5	7.7
MF5	Group 2: ART Week 24	Blood	629	5.9	39.9	12.7	240	7.1	2.2	3.2	1	0.6	31.4	45.3	14.7
MF5	Group 2: ART Week 24	Blood	672	5.9	39.3	12.4	287	6.3	2.2	2.9	0.8	0.3	35.1	46.8	13.1
MF10	Group 1: ART D28	Blood	475	6.2	39.4	12.2	331	14.6	7	5.1	1.6	0.9	47.9	34.8	11.1
MF10	Group 1: ART D28	Blood	517	5.9	37.3	11.8	290	9	3.4	3.9	0.6	0.9	38.2	43.9	7
MF10	Group 1: ART D28	Blood	559	6.2	38.8	12.4	309	14.7	9.3	3.9	0.9	0.7	63.1	26.2	5.8
MF10	Group 1: ART D28	Blood	588	6.3	39.5	12.4	205	12.6	6.2	4.9	0.7	0.8	49.4	39	5.2
MF10	Group 1: ART D28	Blood	594	5.6	34.8	10.9	291	10.1	5.2	3.2	1.2	0.5	50.9	32	11.8
MF10	Group 1: ART D28	Blood	617	6.4	39.8	12.2	310	12.3	5.4	4.9	1	0.8	44.4	40.1	8.3
MF10	Group 1: ART D28	Blood	659	5.5	34.7	10.8	385	10.9	4.2	4.9	1	0.7	38.4	45.1	9.5
MF12	Group 1: ART D28	Blood	475	5.7	37.8	12.1	370	7.4	2	3.1	0.5	1.8	26.9	41.5	7.4
MF12	Group 1: ART D28	Blood	517	5.9	38.6	12.2	379	8.5	3.4	3	0.5	1.5	39.9	35.5	6.1
MF12	Group 1: ART D28	Blood	559	6.1	40	12.5	350	16	10.1	2.7	1.1	1.9	63.3	17.1	7
MF12	Group 1: ART D28	Blood	588	6	39.7	12.7	338	9.5	3.3	3.4	1	1.8	34.9	35.4	10.2
MF12	Group 1: ART D28	Blood	594	5.7	38.1	11.9	359	10.2	4.9	3	0.9	1.4	47.9	29.1	8.6
MF12	Group 1: ART D28	Blood	617	5.9	39.2	12.3	387	10.4	4.7	2.8	1.4	1.5	45.3	27.3	13.3
MF12	Group 1: ART D28	Blood	659	5.3	35.9	11.2	443	9.3	4.1	3.1	1	1.2	43.6	33.5	10.3
MF6	Group 2: ART Week 24	Blood	468	6.5	39.1	12.3	262	10.2	4.5	4.3	1.2	0.2	44	42.3	11.3
MF6	Group 2: ART Week 24	Blood	503	6.7	40.5	12.9	302	7.3	1.4	4.2	1.3	0.4	19.5	57	17.7
MF6	Group 2: ART Week 24	Blood	545	6.6	39.3	12.5	231	8.4	3.7	3.4	0.9	0.3	44.5	40.1	10.5
MF6	Group 2: ART Week 24	Blood	588	6.7	39.4	12.4	202	8.6	2.5	4.4	1.2	0.4	29.2	51.2	14.2
MF6	Group 2: ART Week 24	Blood	594	6.5	37.9	12	302	8.5	2.9	3.7	1.4	0.4	34.4	43.7	16.9
MF6	Group 2: ART Week 24	Blood	629	6.7	39.8	12.5	167	9.3	3	4	2	0.3	32.4	43.2	21.6
MF6	Group 2: ART Week 24	Blood	672	6.6	38.9	12.3	251	8.2	2.5	4.1	1.2	0.4	30.4	50.5	14.4

## Sheet: SIV Viral load
Jour post infection	Animal	GROUP Shortname	Plasma viral load (copie/ml)
3	MF1	Group 2: ART Week 24	76.9
3	MF2	Group 2: ART Week 24	115.31
3	MF7	Group 1: ART D28	311
3	MF8	Group 1: ART D28	316.5
3	MF9	Group 1: ART D28	271
3	MF3	Group 2: ART Week 24	246
3	MF4	Group 2: ART Week 24	415.5
3	MF5	Group 2: ART Week 24	568.5
3	MF10	Group 1: ART D28	1091.5
3	MF11	Group 1: ART D28	303
3	MF12	Group 1: ART D28	469.5
3	MF6	Group 2: ART Week 24	235.5
7	MF1	Group 2: ART Week 24	100790
7	MF2	Group 2: ART Week 24	140909
7	MF7	Group 1: ART D28	165402
7	MF8	Group 1: ART D28	199032
7	MF9	Group 1: ART D28	169987
7	MF3	Group 2: ART Week 24	520528
7	MF4	Group 2: ART Week 24	464536
7	MF5	Group 2: ART Week 24	662986
7	MF10	Group 1: ART D28	728323
7	MF11	Group 1: ART D28	436965
7	MF12	Group 1: ART D28	732517
7	MF6	Group 2: ART Week 24	202498
10	MF1	Group 2: ART Week 24	9.52096e+06
10	MF2	Group 2: ART Week 24	4.00317e+06
10	MF7	Group 1: ART D28	1.37144e+07
10	MF8	Group 1: ART D28	6.28067e+06
10	MF9	Group 1: ART D28	9.86992e+06
10	MF3	Group 2: ART Week 24	3.03683e+07
10	MF4	Group 2: ART Week 24	1.1089e+07
10	MF5	Group 2: ART Week 24	2.43904e+07
10	MF10	Group 1: ART D28	2.97062e+07
10	MF11	Group 1: ART D28	2.47087e+07
10	MF12	Group 1: ART D28	2.24248e+07
10	MF6	Group 2: ART Week 24	5.72024e+06
14	MF1	Group 2: ART Week 24	819309
14	MF2	Group 2: ART Week 24	124361
14	MF7	Group 1: ART D28	1.19069e+06
14	MF8	Group 1: ART D28	236072
14	MF9	Group 1: ART D28	5.84596e+06
14	MF3	Group 2: ART Week 24	4.27129e+06
14	MF4	Group 2: ART Week 24	520214
14	MF5	Group 2: ART Week 24	1.4623e+06
14	MF10	Group 1: ART D28	2.61203e+07
14	MF11	Group 1: ART D28	1.44112e+06
14	MF12	Group 1: ART D28	1.56086e+07
14	MF6	Group 2: ART Week 24	1.90347e+06
17	MF1	Group 2: ART Week 24	349386
17	MF2	Group 2: ART Week 24	509572
17	MF7	Group 1: ART D28	6.26724e+06
17	MF8	Group 1: ART D28	453781
17	MF9	Group 1: ART D28	3.62939e+06
17	MF3	Group 2: ART Week 24	875434
17	MF5	Group 2: ART Week 24	3.45031e+06
17	MF10	Group 1: ART D28	3.26893e+06
17	MF11	Group 1: ART D28	1.35269e+06
17	MF12	Group 1: ART D28	6.89484e+06
17	MF6	Group 2: ART Week 24	3.68104e+06
21	MF1	Group 2: ART Week 24	85678.6
21	MF2	Group 2: ART Week 24	77314.6
21	MF7	Group 1: ART D28	801884
21	MF8	Group 1: ART D28	206860
21	MF9	Group 1: ART D28	2.4925e+06
21	MF3	Group 2: ART Week 24	1.05795e+06
21	MF5	Group 2: ART Week 24	671668
21	MF10	Group 1: ART D28	3.55866e+06
21	MF11	Group 1: ART D28	649831
21	MF12	Group 1: ART D28	1.175e+06
21	MF6	Group 2: ART Week 24	750585
27	MF7	Group 1: ART D28	399739
27	MF8	Group 1: ART D28	56944.9
27	MF9	Group 1: ART D28	702958
27	MF10	Group 1: ART D28	1.22069e+06
27	MF11	Group 1: ART D28	646563
27	MF12	Group 1: ART D28	745148
28	MF1	Group 2: ART Week 24	109403
28	MF2	Group 2: ART Week 24	49901.3
28	MF3	Group 2: ART Week 24	585651
28	MF4	Group 2: ART Week 24	1.21006e+06
28	MF5	Group 2: ART Week 24	488779
28	MF6	Group 2: ART Week 24	909745
35	MF7	Group 1: ART D28	672.06
35	MF8	Group 1: ART D28	115.85
35	MF9	Group 1: ART D28	684.25
35	MF10	Group 1: ART D28	3050.61
35	MF11	Group 1: ART D28	970.23
35	MF12	Group 1: ART D28	1021.54
42	MF1	Group 2: ART Week 24	20856.4
42	MF2	Group 2: ART Week 24	78525.3
42	MF7	Group 1: ART D28	121.08
42	MF8	Group 1: ART D28	43.8
42	MF9	Group 1: ART D28	285.55
42	MF3	Group 2: ART Week 24	444336
42	MF4	Group 2: ART Week 24	32612.6
42	MF5	Group 2: ART Week 24	699534
42	MF10	Group 1: ART D28	195.4
42	MF11	Group 1: ART D28	81.85
42	MF12	Group 1: ART D28	278.36
42	MF6	Group 2: ART Week 24	201090
48	MF11	Group 1: ART D28	29.56
56	MF7	Group 1: ART D28	36.69
56	MF8	Group 1: ART D28	24.57
56	MF9	Group 1: ART D28	77.58
56	MF10	Group 1: ART D28	56.89
56	MF12	Group 1: ART D28	43.14
57	MF1	Group 2: ART Week 24	2408.2
57	MF2	Group 2: ART Week 24	14534.6
57	MF3	Group 2: ART Week 24	321447
57	MF4	Group 2: ART Week 24	24167.8
57	MF5	Group 2: ART Week 24	731246
57	MF6	Group 2: ART Week 24	119895
76	MF7	Group 1: ART D28	14.09
76	MF8	Group 1: ART D28	5.8
76	MF9	Group 1: ART D28	39.61
76	MF10	Group 1: ART D28	69.18
76	MF12	Group 1: ART D28	10.31
83	MF1	Group 2: ART Week 24	2448.22
83	MF2	Group 2: ART Week 24	8657.54
83	MF3	Group 2: ART Week 24	147380
83	MF4	Group 2: ART Week 24	2887.29
83	MF5	Group 2: ART Week 24	263210
83	MF6	Group 2: ART Week 24	47899.9
98	MF7	Group 1: ART D28	1
98	MF8	Group 1: ART D28	19.5
98	MF9	Group 1: ART D28	90.94
98	MF10	Group 1: ART D28	10.55
98	MF12	Group 1: ART D28	61.14
120	MF1	Group 2: ART Week 24	170.08
120	MF2	Group 2: ART Week 24	9058.06
120	MF7	Group 1: ART D28	1
120	MF8	Group 1: ART D28	1
120	MF9	Group 1: ART D28	9.16
120	MF3	Group 2: ART Week 24	166084
120	MF4	Group 2: ART Week 24	1039.68
120	MF5	Group 2: ART Week 24	300981
120	MF12	Group 1: ART D28	36.32
120	MF6	Group 2: ART Week 24	33182.2
140	MF1	Group 2: ART Week 24	914.19
140	MF2	Group 2: ART Week 24	9432.57
140	MF7	Group 1: ART D28	1
140	MF8	Group 1: ART D28	1
140	MF9	Group 1: ART D28	1
140	MF3	Group 2: ART Week 24	48330.8
140	MF4	Group 2: ART Week 24	544.18
140	MF5	Group 2: ART Week 24	98986.2
140	MF10	Group 1: ART D28	1
140	MF12	Group 1: ART D28	1
140	MF6	Group 2: ART Week 24	11157.9
167	MF1	Group 2: ART Week 24	744.66
167	MF2	Group 2: ART Week 24	34162.7
167	MF3	Group 2: ART Week 24	80585.5
167	MF4	Group 2: ART Week 24	280.31
167	MF5	Group 2: ART Week 24	259787
167	MF6	Group 2: ART Week 24	38302.9
176	MF7	Group 1: ART D28	1
176	MF8	Group 1: ART D28	1
176	MF9	Group 1: ART D28	1
176	MF10	Group 1: ART D28	1
176	MF12	Group 1: ART D28	1
181	MF1	Group 2: ART Week 24	234.49
181	MF2	Group 2: ART Week 24	26529.2
181	MF3	Group 2: ART Week 24	175059
181	MF4	Group 2: ART Week 24	141.37
181	MF5	Group 2: ART Week 24	186162
181	MF6	Group 2: ART Week 24	17915.7
189	MF1	Group 2: ART Week 24	1
189	MF2	Group 2: ART Week 24	96.51
189	MF3	Group 2: ART Week 24	670
189	MF4	Group 2: ART Week 24	1
189	MF5	Group 2: ART Week 24	2149.08
189	MF6	Group 2: ART Week 24	98.82
196	MF7	Group 1: ART D28	1
196	MF8	Group 1: ART D28	1
196	MF9	Group 1: ART D28	56.88
196	MF10	Group 1: ART D28	1
196	MF12	Group 1: ART D28	1
197	MF1	Group 2: ART Week 24	1
197	MF2	Group 2: ART Week 24	1
197	MF3	Group 2: ART Week 24	58.4
197	MF4	Group 2: ART Week 24	1
197	MF5	Group 2: ART Week 24	139.14
197	MF6	Group 2: ART Week 24	4421.3
217	MF1	Group 2: ART Week 24	1
217	MF2	Group 2: ART Week 24	1
217	MF3	Group 2: ART Week 24	1.06
217	MF4	Group 2: ART Week 24	1
217	MF5	Group 2: ART Week 24	74.39
217	MF6	Group 2: ART Week 24	1
230	MF2	Group 2: ART Week 24	1
230	MF3	Group 2: ART Week 24	1
230	MF4	Group 2: ART Week 24	1
230	MF5	Group 2: ART Week 24	1
230	MF6	Group 2: ART Week 24	1
253	MF1	Group 2: ART Week 24	1
253	MF2	Group 2: ART Week 24	1
253	MF3	Group 2: ART Week 24	30.64
253	MF4	Group 2: ART Week 24	1
253	MF5	Group 2: ART Week 24	12.93
253	MF6	Group 2: ART Week 24	1.07
255	MF7	Group 1: ART D28	1
255	MF8	Group 1: ART D28	1
255	MF9	Group 1: ART D28	1
255	MF10	Group 1: ART D28	11.5
255	MF12	Group 1: ART D28	1
272	MF1	Group 2: ART Week 24	1
272	MF2	Group 2: ART Week 24	1
272	MF3	Group 2: ART Week 24	5.18
272	MF4	Group 2: ART Week 24	1
272	MF5	Group 2: ART Week 24	10.26
272	MF6	Group 2: ART Week 24	11.09
294	MF1	Group 2: ART Week 24	1
294	MF2	Group 2: ART Week 24	1
294	MF3	Group 2: ART Week 24	1
294	MF4	Group 2: ART Week 24	1
294	MF5	Group 2: ART Week 24	1
294	MF6	Group 2: ART Week 24	1
317	MF7	Group 1: ART D28	1
317	MF8	Group 1: ART D28	9.92
317	MF9	Group 1: ART D28	3.24
317	MF10	Group 1: ART D28	1
317	MF12	Group 1: ART D28	1
322	MF1	Group 2: ART Week 24	1
322	MF2	Group 2: ART Week 24	13.34
322	MF3	Group 2: ART Week 24	1
322	MF4	Group 2: ART Week 24	1
322	MF5	Group 2: ART Week 24	1.01
322	MF6	Group 2: ART Week 24	1
349	MF1	Group 2: ART Week 24	1
349	MF2	Group 2: ART Week 24	8.06
349	MF3	Group 2: ART Week 24	1
349	MF4	Group 2: ART Week 24	1
349	MF5	Group 2: ART Week 24	1
349	MF6	Group 2: ART Week 24	1
350	MF7	Group 1: ART D28	32.73
350	MF8	Group 1: ART D28	1
350	MF9	Group 1: ART D28	1
350	MF10	Group 1: ART D28	1
350	MF12	Group 1: ART D28	1
384	MF1	Group 2: ART Week 24	19.85
384	MF2	Group 2: ART Week 24	1
384	MF3	Group 2: ART Week 24	1
384	MF4	Group 2: ART Week 24	1
384	MF5	Group 2: ART Week 24	1
384	MF6	Group 2: ART Week 24	1
393	MF7	Group 1: ART D28	1
393	MF8	Group 1: ART D28	1
393	MF9	Group 1: ART D28	1
393	MF10	Group 1: ART D28	1
393	MF12	Group 1: ART D28	1
406	MF1	Group 2: ART Week 24	1
406	MF2	Group 2: ART Week 24	1
406	MF3	Group 2: ART Week 24	16.35
406	MF4	Group 2: ART Week 24	1
406	MF5	Group 2: ART Week 24	1
406	MF6	Group 2: ART Week 24	1
440	MF7	Group 1: ART D28	1
440	MF8	Group 1: ART D28	1
440	MF9	Group 1: ART D28	37.17
440	MF10	Group 1: ART D28	1
440	MF12	Group 1: ART D28	1
447	MF1	Group 2: ART Week 24	1.08
447	MF2	Group 2: ART Week 24	18.42
447	MF7	Group 1: ART D28	1
447	MF8	Group 1: ART D28	1
447	MF9	Group 1: ART D28	3.55
447	MF3	Group 2: ART Week 24	21.69
447	MF4	Group 2: ART Week 24	111.94
447	MF5	Group 2: ART Week 24	1
447	MF10	Group 1: ART D28	6.26
447	MF12	Group 1: ART D28	1
447	MF6	Group 2: ART Week 24	45.84
468	MF1	Group 2: ART Week 24	7.23
468	MF2	Group 2: ART Week 24	1
468	MF3	Group 2: ART Week 24	2.99
468	MF4	Group 2: ART Week 24	1
468	MF5	Group 2: ART Week 24	33.95
468	MF6	Group 2: ART Week 24	9.75
475	MF7	Group 1: ART D28	1
475	MF8	Group 1: ART D28	1
475	MF9	Group 1: ART D28	1
475	MF10	Group 1: ART D28	6.92
475	MF12	Group 1: ART D28	1
503	MF1	Group 2: ART Week 24	0.2
503	MF2	Group 2: ART Week 24	0.2
503	MF3	Group 2: ART Week 24	0.2
503	MF4	Group 2: ART Week 24	0.22
503	MF5	Group 2: ART Week 24	0.2
503	MF6	Group 2: ART Week 24	0.2
517	MF7	Group 1: ART D28	1
517	MF8	Group 1: ART D28	1
517	MF9	Group 1: ART D28	1
517	MF10	Group 1: ART D28	1
517	MF12	Group 1: ART D28	2.99
527	MF9	Group 1: ART D28	4.78
545	MF1	Group 2: ART Week 24	11.09
545	MF2	Group 2: ART Week 24	2.28
545	MF3	Group 2: ART Week 24	1
545	MF4	Group 2: ART Week 24	1
545	MF5	Group 2: ART Week 24	1.32
545	MF6	Group 2: ART Week 24	3.02
559	MF7	Group 1: ART D28	5.88
559	MF8	Group 1: ART D28	1.1
559	MF10	Group 1: ART D28	1.04
559	MF12	Group 1: ART D28	3.48

## Sheet: T cells proliferation
Days post infection	Group	Condition	Animal	Ratio	Neutrophils	CD3+/CD4+ | Freq. of Parent	CD3+/CD8+ | Freq. of Parent	CD4+/CD69+ | Freq. of Parent	CD8+/CD69+ | Freq. of Parent	CD4+/CD69+/Proliferating | Freq. of Parent	CD8+/CD69+/Proliferating | Freq. of Parent	CD4+/CFSE+/Proliferating | Freq. of Parent	CD8+/CFSE+/Proliferating | Freq. of Parent	CD8+/CD69+/Proliferating | Freq. of Grandparent	CD4+/CD69+/Proliferating | Freq. of Grandparent
0	1	NS	MF7	0 1	Blood	50.3	39.2	1.58	8.67	20	3.74	1.39	0.41	0.32	0.32
0	1	NS	MF8	0 1	Blood	30.7	63.9	5.73	7.31	31.2	5.39	12.7	6.89	0.39	1.79
0	1	NS	MF9	0 1	Blood	33.3	58.6	3.23	6.29	27.3	2.65	4.9	1.26	0.17	0.88
0	1	NS	MF10	0 1	Blood	38.2	55.2	1.52	8.92	0	0.62	4.17	1.39	0.055	0
0	1	NS	MF11	0 1	Blood	37.2	33.2	78.7	31.2	0	0	0	0	0	0
0	1	NS	MF12	0 1	Blood	25.1	56.8	7.61	13	42.9	7.41	4.35	2.4	0.96	3.26
0	1	NS	MF7	5 1	Blood	41.6	44.8	0.74	10.3	15	2	2.01	2.12	0.21	0.11
0	1	NS	MF8	5 1	Blood	28.8	64.1	1.73	17	12.7	6.06	10.4	5.37	1.03	0.22
0	1	NS	MF9	5 1	Blood	34.4	55.7	2.47	7.15	5.34	2.76	3.54	1.67	0.2	0.13
0	1	NS	MF10	5 1	Blood	30	62.7	4.36	28.1	2.86	2.58	9.16	6.35	0.72	0.12
0	1	NS	MF11	5 1	Blood	32.7	34.1	13.8	24	44.6	17.2	40.9	17	4.13	6.16
0	1	NS	MF12	5 1	Blood	32.4	41.4	4.47	15	29.6	9.48	31.7	14.6	1.42	1.32
0	1	S	MF7	0 1	Blood	61.6	34.3	38.2	29.3	78.1	65.7	93.1	88.3	19.3	29.8
0	1	S	MF8	0 1	Blood	57.7	40.1	31.4	43.8	86.6	69.7	97	82.7	30.5	27.2
0	1	S	MF9	0 1	Blood	51.6	39.2	52.7	72.7	86.1	74.8	95.2	81.9	54.4	45.3
0	1	S	MF10	0 1	Blood	35.2	60.2	73	74.2	53.5	46	65.1	53.4	34.1	39.1
0	1	S	MF11	0 1	Blood	36	61.4	67.1	71	58.4	74.6	88.8	88.1	53	39.2
0	1	S	MF12	0 1	Blood	34.4	59.4	39.4	63.5	84.2	60	95.3	64.5	38.1	33.2
0	1	S	MF7	1 1	Blood	59.3	35.5	74.2	55.6	86.7	66.2	94.3	82.6	36.8	64.3
0	1	S	MF8	1 1	Blood	58.2	39.4	39	39.2	93.4	80.5	98.1	87.9	31.6	36.4
0	1	S	MF9	1 1	Blood	48.3	49.1	64.6	63.9	89.4	79.1	95.4	81.9	50.5	57.8
0	1	S	MF10	1 1	Blood	36.7	57.7	67.7	70.8	46.1	53.6	83.1	72.3	38	31.2
0	1	S	MF11	1 1	Blood	36.9	57.1	87.2	78.8	69.5	77.6	88.5	83.1	61.1	60.6
0	1	S	MF12	1 1	Blood	50.3	42.1	37.5	39.9	78.1	74.9	97.8	93.3	29.9	29.3
0	1	S	MF7	5 1	Blood	54.7	40.1	75.4	60	86.9	83.8	96.5	86.7	50.3	65.5
0	1	S	MF8	5 1	Blood	51.5	45.9	43.9	40.3	85.8	80.2	97.7	87.9	32.3	37.7
0	1	S	MF9	5 1	Blood	38.6	59.1	78	71.1	85.1	63	95	69.3	44.8	66.4
0	1	S	MF10	5 1	Blood	38.3	55.7	50.5	62.8	79.2	89.8	94.6	89.9	56.3	40
0	1	S	MF11	5 1	Blood	25	67.8	89.7	75.7	75.7	73.3	86.5	68.3	55.5	67.9
0	1	S	MF12	5 1	Blood	46.5	43.9	43.1	44.8	90.6	90	97.7	92	40.3	39.1
0	1	S	MF7	5 1	Bone marrow	56.7	39.3	61.4	56.4	92.2	76.8	97.2	85.9	43.3	56.6
0	1	S	MF8	5 1	Bone marrow	44.7	50.2	85.8	86.1	90.4	55.8	96.9	64	48	77.6
0	1	S	MF9	5 1	Bone marrow	29.9	65.2	84	80.7	75.9	44.2	90.4	54.1	35.7	63.7
0	1	S	MF10	5 1	Bone marrow	31.7	63.7	57.5	76	34.8	36.5	88.3	72.4	27.7	20
0	1	S	MF11	5 1	Bone marrow	24.1	69.2	81.2	77.9	71.5	66.1	87.8	75	51.5	58.1
0	1	S	MF12	5 1	Bone marrow	50.4	43.8	82	69.2	54.1	65.4	98.3	95.1	45.3	44.4
0	2	NS	MF2	0 1	Blood	60.4	30.3	0.74	11.7	24.3	9.52	1.14	2.35	1.12	0.18
0	2	NS	MF1	0 1	Blood	57.8	33.4	4.71	9.05	36.1	13.9	3.31	1.92	1.26	1.7
0	2	NS	MF3	0 1	Blood	65.6	28.6	1.73	6.7	53.2	24.6	5.67	9.74	1.64	0.92
0	2	NS	MF4	0 1	Blood	59.6	29.2	1.14	5.76	42.3	25.7	6.52	11	1.48	0.48
0	2	NS	MF5	0 1	Blood	56.1	38.6	0.9	12.5	0	1.11	0.2	0.77	0.14	0
0	2	NS	MF6	0 1	Blood	35.4	57.9	1.72	4.28	4.85	1.43	0.47	0.74	0.061	0.083
0	2	NS	MF2	5 1	Blood	60.3	31.4	0.79	7.28	60.1	74.3	16.9	15.6	5.41	0.48
0	2	NS	MF1	5 1	Blood	56.1	35.8	2.44	6.62	62.6	21.6	5.16	2.87	1.43	1.53
0	2	NS	MF3	5 1	Blood	63.3	29	1.24	9.6	47.7	42.8	6.29	11.8	4.11	0.59
0	2	NS	MF4	5 1	Blood	68.9	26.8	0.85	5.13	67.8	69	24.1	19.8	3.54	0.58
0	2	NS	MF5	5 1	Blood	42.4	49.1	1.65	6	51.8	52.9	8.31	5.69	3.17	0.85
0	2	NS	MF6	5 1	Blood	52.3	38.4	1.18	3.5	71.6	82.6	31	27.7	2.89	0.84
0	2	S	MF2	0 1	Blood	36.9	58.9	65	39.6	93.3	80.8	92.2	82.2	32	60.7
0	2	S	MF1	0 1	Blood	44.9	50.3	77.9	63.6	87.7	72.7	85.7	75.8	46.3	68.3
0	2	S	MF3	0 1	Blood	39	58.6	76.1	67	81.9	76.6	78.8	76	51.3	62.3
0	2	S	MF4	0 1	Blood	38.8	58.5	24.7	23.8	78.9	78.5	86.2	87.1	18.7	19.5
0	2	S	MF5	0 1	Blood	38.7	58.6	58.2	59.4	76.2	75	62.7	71.9	44.5	44.4
0	2	S	MF6	0 1	Blood	32.5	64.3	62.9	64.5	59.6	73.3	32.2	50.6	47.3	37.5
0	2	S	MF2	1 1	Blood	34.7	61	78.7	60.3	92.2	88.8	89.9	84.1	53.6	72.6
0	2	S	MF1	1 1	Blood	43	51.8	74.7	48.8	90.6	85.1	88.6	85.2	41.6	67.7
0	2	S	MF3	1 1	Blood	35.4	61.6	88.9	72.2	84.6	82.2	80.6	79.8	59.4	75.2
0	2	S	MF4	1 1	Blood	40.1	51.4	78.8	61.8	89.2	85.3	86.3	83.9	52.7	70.3
0	2	S	MF5	1 1	Blood	32.9	64.4	46.1	36.4	80.1	84.2	79.6	87.2	30.6	37
0	2	S	MF6	1 1	Blood	33.7	62.9	92.2	84.1	65.4	68.3	57.2	59.4	57.5	60.3
0	2	S	MF2	5 1	Blood	29.6	66.2	87.1	71.7	91.9	86.9	87	83.2	62.3	80.1
0	2	S	MF1	5 1	Blood	39.1	56.2	62.6	50.7	81.6	82.1	86	84.1	41.6	51.1
0	2	S	MF3	5 1	Blood	30.2	66.4	84.2	55.2	86.9	81.5	85.6	84.5	45	73.1
0	2	S	MF4	5 1	Blood	34.5	61.3	83	61.1	90.5	85.3	86.1	81.3	52.1	75
0	2	S	MF5	5 1	Blood	27.3	65.7	74.2	74.6	64.2	58	16.5	9.43	43.3	47.6
0	2	S	MF6	5 1	Blood	49.5	35.7	78.1	69	90.1	87.3	70.2	58.5	60.2	70.4
0	2	S	MF2	5 1	Bone marrow	14.6	72.2	89.5	82.6	75.1	69.7	70.2	64	57.6	67.2
0	2	S	MF1	5 1	Bone marrow	23.3	71.2	85.3	74.7	75.1	63.2	71.1	57.8	47.2	64.1
0	2	S	MF3	5 1	Bone marrow	10.1	63.8	97.9	94.5	25.5	36.2	16.2	19.2	34.3	25
0	2	S	MF4	5 1	Bone marrow	31.7	62.8	77.8	61.7	86.1	72.8	83.1	71.9	44.9	66.9
0	2	S	MF5	5 1	Bone marrow	33.9	60.8	58.2	50.4	74.2	75.9	69.9	75.7	38.2	43.2
0	2	S	MF6	5 1	Bone marrow	26.1	69.8	95.6	90.9	45.2	53	38.4	42.8	48.2	43.2
7	1	NS	MF7	0 1	Blood	59.7	34.2	0.39	4.34	0	0	0.12	0	0	0
7	1	NS	MF8	0 1	Blood	56.9	36.9	0.47	4	5.88	6.45	0.14	0	0.26	0.028
7	1	NS	MF9	0 1	Blood	45.6	46.7	0.85	3.47	12.3	13.6	1.41	0.19	0.47	0.1
7	1	NS	MF10	0 1	Blood	42.4	51.8	3.85	6.69	5.74	10.4	0.79	0.26	0.7	0.22
7	1	NS	MF11	0 1	Blood	49	43.8	0.63	7.39	1.59	22.1	1.51	0.18	1.64	0.01
7	1	NS	MF12	0 1	Blood	47.4	43.1	0.91	7.03	47.6	24.9	4.36	0.21	1.75	0.43
7	1	NS	MF7	5 1	Blood	60	31.8	1.22	9.43	8.33	7.52	1.72	1.12	0.71	0.1
7	1	NS	MF8	5 1	Blood	59.1	33.2	0.24	3.72	20	10.2	1.04	0.65	0.38	0.048
7	1	NS	MF9	5 1	Blood	50.2	42.2	0.98	6.08	13.5	17.2	6.39	0.92	1.05	0.13
7	1	NS	MF10	5 1	Blood	28.8	57.7	3.67	3.67	37.5	37.5	12.8	13.7	1.38	1.38
7	1	NS	MF11	5 1	Blood	50.2	42.2	1.56	11.1	9.63	24.4	9.03	2.68	2.71	0.15
7	1	NS	MF12	5 1	Blood	49.9	38.9	1.64	6.94	24.7	25.7	10.3	3.57	1.79	0.4
7	1	S	MF7	0 1	Blood	63.2	31.4	34.7	25.3	91.2	78.4	96.3	85.6	19.9	31.6
7	1	S	MF8	0 1	Blood	55.4	39.6	27	43.2	89	77.3	96.2	72.3	33.4	24.1
7	1	S	MF9	0 1	Blood	55.5	40.9	40.3	53.4	82.6	88.6	95.2	85	47.3	33.2
7	1	S	MF10	0 1	Blood	26.4	66.7	32.8	56	82.1	84.8	90.9	80.8	47.4	27
7	1	S	MF11	0 1	Blood	51.4	43.9	78.9	76.8	83.2	89.4	92.5	83	68.7	65.7
7	1	S	MF12	0 1	Blood	50.2	43.3	28.6	34.5	89.9	88.6	97.9	92	30.6	25.7
7	1	S	MF7	1 1	Blood	53.3	39.8	68.5	50.6	94.9	85.8	96.8	84	43.4	65
7	1	S	MF8	1 1	Blood	56.3	38.3	25	25.7	94.8	90.9	98.2	89.5	23.3	23.7
7	1	S	MF9	1 1	Blood	47.8	48.8	76.1	66.8	93.1	92.8	96.1	86.5	61.9	70.9
7	1	S	MF10	1 1	Blood	36.2	57.8	26.6	44.2	90.3	86.3	97.6	88.1	38.2	24
7	1	S	MF11	1 1	Blood	48.8	46.5	87.3	75.8	89.5	88.7	93.1	80.7	67.3	78.1
7	1	S	MF12	1 1	Blood	54.9	36.4	87.2	77.4	95.4	94.5	97.9	90.4	73.2	83.2
7	1	S	MF7	5 1	Blood	63.6	31.8	63.5	45.1	97	70.3	98.2	79.2	31.7	61.6
7	1	S	MF8	5 1	Blood	55.5	37.3	43.2	43.4	97.5	70.5	98.8	79.6	30.6	42.1
7	1	S	MF9	5 1	Blood	45.7	49.8	61.8	41.1	93.2	70.9	96.4	79.8	29.1	57.6
7	1	S	MF10	5 1	Blood	25.6	69.4	56.9	71.2	89.5	83	89.7	68.1	59.1	50.9
7	1	S	MF11	5 1	Blood	45.4	49	66	44.6	84.3	63.9	90.7	78.1	28.5	55.6
7	1	S	MF12	5 1	Blood	53.4	35.6	85.6	68.3	97.1	88.3	97.7	89.7	60.3	83.2
7	1	S	MF7	5 1	Bone marrow	35.9	44.5	73.4	54.2	95.5	79.2	97	84.6	42.9	70.2
7	1	S	MF8	5 1	Bone marrow	53.5	41.3	24.8	30.6	96.4	79.6	98.8	80.3	24.3	23.9
7	1	S	MF9	5 1	Bone marrow	22.9	57	90.5	83.9	65.2	51.2	69.6	29.9	42.9	59
7	1	S	MF10	5 1	Bone marrow	37	56.4	23.2	41	81.1	76.6	94.9	80	31.4	18.8
7	1	S	MF11	5 1	Bone marrow	40.3	44.5	65.9	57.4	88.3	82.6	93.7	79.3	47.5	58.2
7	1	S	MF12	5 1	Bone marrow	48.5	41.6	75.8	51.4	94	90.8	98	90.5	46.7	71.2
10	2	NS	MF1	0 1	Blood	48.1	28.4	1.81	21.6	24.8	5.21	6.11	3.1	1.13	0.45
10	2	NS	MF3	0 1	Blood	48.5	30.8	1.11	11.3	6.67	8.2	81.6	31.2	0.93	0.074
10	2	NS	MF4	0 1	Blood	53.5	29.2	0.31	7.45	29.6	91.4	60.6	11.1	6.81	0.093
10	2	NS	MF5	0 1	Blood	54.5	34.6	0.76	5.83	8.76	61.5	5.2	1.36	3.58	0.066
10	2	NS	MF6	0 1	Blood	49.2	30.9	0.4	6.93	8.51	57.2	3.14	1.83	3.96	0.034
10	2	NS	MF1	5 1	Blood	23.5	17.4	1.67	17.7	9.03	22.5	5.45	3.81	3.98	0.15
10	2	NS	MF3	5 1	Blood	21.9	22	2.36	9.9	34.4	79.6	78.4	29.4	7.87	0.81
10	2	NS	MF4	5 1	Blood	30.1	20.6	0.11	4.63	28.6	85.1	61.7	9.71	3.94	0.033
10	2	NS	MF5	5 1	Blood	16.4	13.4	1.6	8.23	4.32	45.6	5.59	1.81	3.75	0.069
10	2	NS	MF6	5 1	Blood	26.9	19.4	0.68	11.9	17.9	25.2	13.1	11.4	2.99	0.12
10	2	S	MF1	0 1	Blood	47.4	38.1	91.2	68.8	73.9	77	85.6	49.1	53	67.4
10	2	S	MF3	0 1	Blood	47.5	44.1	82.3	67.1	87.4	77.6	98.9	84.5	52.1	71.9
10	2	S	MF4	0 1	Blood	48.5	45.2	81.5	45	84	86.5	99.2	90.4	39	68.4
10	2	S	MF5	0 1	Blood	45.4	48.1	92.7	82.7	69	87.4	90.3	78.2	72.3	63.9
10	2	S	MF6	0 1	Blood	37.7	52.6	95.7	84.2	73.7	83.2	87.2	83.3	70.1	70.5
10	2	S	MF1	1 1	Blood	46.6	37.4	86.5	60.1	83.9	78.3	88.6	55.8	47.1	72.5
10	2	S	MF3	1 1	Blood	44.5	45.4	83.2	63.2	97.3	97.4	98.9	86.5	61.6	80.9
10	2	S	MF4	1 1	Blood	47.3	45.3	84.5	47.4	97.4	95.8	98.9	89	45.4	82.3
10	2	S	MF5	1 1	Blood	46.8	44.9	96.2	79.8	86.7	93.6	92	79.5	74.8	83.4
10	2	S	MF6	1 1	Blood	37.9	47.7	97.7	85.9	77.9	87	86.2	76.5	74.7	76.1
10	2	S	MF1	5 1	Blood	42.3	44.8	79.6	48.6	85.6	38.2	91.3	63.7	18.6	68.1
10	2	S	MF3	5 1	Blood	29.1	59.8	66.6	42.1	87.4	54	99	82.4	22.7	58.2
10	2	S	MF4	5 1	Blood	37.4	56.3	76.6	34.3	88.9	77.4	99.5	91.9	26.5	68.1
10	2	S	MF5	5 1	Blood	36.8	58.2	90.7	60.3	86	65.7	94	75	39.6	78
10	2	S	MF6	5 1	Blood	27.6	62.4	94.2	79.1	85.7	76.8	90.8	76.8	60.7	80.8
10	2	S	MF1	5 1	Bone marrow	44	34.6	86.1	60.8	80.8	48.4	85.9	58.5	29.4	69.5
10	2	S	MF3	5 1	Bone marrow	42	45.7	80.3	59.2	96.7	97.6	98.7	84.9	57.7	77.7
10	2	S	MF4	5 1	Bone marrow	44.7	46.8	81.2	48.9	97.5	96.8	98.9	90.4	47.3	79.1
10	2	S	MF5	5 1	Bone marrow	46.8	44.2	96.3	84.4	85.2	93.8	91.5	77.2	79.2	82.1
10	2	S	MF6	5 1	Bone marrow	33.5	47.3	92.3	80.6	71.1	85.6	83.1	76.3	69	65.6
181	2	NS	MF1	0 1	Blood	27.4	31.2	100	9.75	8.35	33	11	13.6	3.22	8.35
181	2	NS	MF2	0 1	Blood	29.9	60.9	2.24	10.1	20	39.1	1.61	14.8	3.96	0.45
181	2	NS	MF3	0 1	Blood	15.4	70.1	1.83	11.6	33.3	62.2	16	44.1	7.21	0.61
181	2	NS	MF5	0 1	Blood	19.5	72.7	1.56	6.02	47.4	77.1	18.2	65.9	4.64	0.74
181	2	NS	MF6	0 1	Blood	25.1	60.3	0.88	6.89	58.3	65.5	13.2	54.9	4.51	0.51
181	2	NS	MF1	5 1	Blood	13.4	10.4	2.36	6.54	5.71	22.7	1.53	8.27	1.48	0.14
181	2	NS	MF2	5 1	Blood	14.8	49.5	0.88	16.4	20	22.1	5.77	30.3	3.63	0.18
181	2	NS	MF3	5 1	Blood	10	58.9	4.18	10.1	22.6	41.6	16.3	49.2	4.21	0.94
181	2	NS	MF5	5 1	Blood	15.2	65.7	1.25	5.4	37.5	76	16.9	64.1	4.11	0.47
181	2	NS	MF6	5 1	Blood	18.3	48	0.88	7.49	29.4	58.5	11.8	48.2	4.38	0.26
181	2	S	MF1	0 1	Blood	45.5	50.6	65.6	67.4	94.9	69.8	90.6	74.3	47.1	62.2
181	2	S	MF2	0 1	Blood	31.9	64.9	30.1	31.5	81.3	92.2	81	93.2	29	24.5
181	2	S	MF3	0 1	Blood	27.2	67.8	25.6	36.3	81.8	84.6	93.5	93.9	30.7	20.9
181	2	S	MF5	0 1	Blood	27.4	69.4	62.4	66.4	63	82.1	72.8	90.7	54.5	39.3
181	2	S	MF6	0 1	Blood	35.6	59	31.7	48.4	81.5	91.9	89.5	96.7	44.5	25.9
181	2	S	MF1	1 1	Blood	68.8	27.5	47.1	31.3	98.7	94.2	99.4	97.5	29.5	46.5
181	2	S	MF2	1 1	Blood	27.8	65.4	82	48.2	94.3	87.4	96.9	93.1	42.1	77.3
181	2	S	MF3	1 1	Blood	19.3	73.4	32.4	28.3	93	89.3	97.8	97	25.3	30.1
181	2	S	MF5	1 1	Blood	21.9	75.1	36.5	40.4	89.4	95.6	95.9	97.3	38.6	32.6
181	2	S	MF6	1 1	Blood	34.8	60.4	30.9	34.9	92.9	91.9	98	98	32.1	28.7
181	2	S	MF1	5 1	Blood	59.9	34.3	44.9	30.4	92.1	78.4	95	88.5	23.9	41.3
181	2	S	MF2	5 1	Blood	22.4	72.9	83.5	61.3	93.6	84	91.5	92	51.5	78.2
181	2	S	MF3	5 1	Blood	10.7	84	42.8	41.2	71.6	86.4	97.6	96.4	35.6	30.6
181	2	S	MF5	5 1	Blood	16	81.4	31.4	35.6	86	84	96.2	96.5	29.9	27
181	2	S	MF6	5 1	Blood	24.4	71.3	35	31	86.1	86.1	98.1	98.2	26.7	30.1
181	2	S	MF1	5 1	Bone marrow	20.8	47.4	75	72.7	80.1	53.9	85.3	67.1	39.1	60.1
181	2	S	MF2	5 1	Bone marrow	16.5	52.3	90.6	79.1	81.3	72.6	87.3	78.8	57.5	73.6
181	2	S	MF3	5 1	Bone marrow	22.1	69.6	71.1	40.9	95.7	86.1	98.4	94.8	35.2	68.1
181	2	S	MF5	5 1	Bone marrow	17.7	59.8	79.5	65.1	93.7	85.2	96.4	87.4	55.5	74.5
181	2	S	MF6	5 1	Bone marrow	21.9	68.7	63.4	48	90.1	85.4	96.9	96.6	41	57.1
196	1	NS	MF7	0 1	Blood	58.7	38.4	0.81	3.68	37.6	26.3	4.01	17.8	0.97	0.3
196	1	NS	MF8	0 1	Blood	53.9	43.1	0.94	3.75	41.3	18.3	2.37	7.14	0.69	0.39
196	1	NS	MF9	0 1	Blood	38.8	57.7	0.96	4.08	20.4	15.5	1.02	2.18	0.63	0.2
196	1	NS	MF10	0 1	Blood	26.5	70.6	0.87	5.91	11	6.09	0.24	0.47	0.36	0.096
196	1	NS	MF12	0 1	Blood	44.2	49	1.29	15.8	26.3	8.74	1.06	0.81	1.38	0.34
196	1	NS	MF7	5 1	Blood	44	45.3	0.47	9.27	18.1	15.7	4.42	17.3	1.46	0.086
196	1	NS	MF8	5 1	Blood	41.9	42	0.86	17.5	19.8	6.84	2.81	7.73	1.2	0.17
196	1	NS	MF9	5 1	Blood	27.6	55.5	1.12	6.71	1.04	8.24	1.62	4.13	0.55	0.012
196	1	NS	MF10	5 1	Blood	16.3	62.7	2.58	16.4	2.05	4.61	2.91	5.75	0.75	0.053
196	1	NS	MF12	5 1	Blood	43.1	33.8	1.04	12.1	19.1	5.8	7.44	6.1	0.7	0.2
196	1	S	MF7	0 1	Blood	52.2	43.2	82.2	83.9	82.3	57.8	80.5	56.6	48.5	67.7
196	1	S	MF8	0 1	Blood	71	26.2	83.9	77.8	86.1	82.1	93.6	69.3	63.9	72.2
196	1	S	MF9	0 1	Blood	45.4	51.9	23.8	59	67.5	69.7	86	74	41.1	16.1
196	1	S	MF10	0 1	Blood	22.8	73.8	25.1	48	81.1	80.1	70.9	79.1	38.4	20.3
196	1	S	MF12	0 1	Blood	58	37.7	75.8	80.4	91.1	89.6	93.1	86.8	72.1	69
196	1	S	MF7	1 1	Blood	46.1	48.7	72	62.4	87.8	55.7	86.8	65.9	34.7	63.2
196	1	S	MF8	1 1	Blood	67.9	29.6	81.4	80.8	93.9	54	93.3	51.5	43.6	76.5
196	1	S	MF9	1 1	Blood	44.5	52.1	65.3	72.7	86	68.7	85.4	67.6	50	56.1
196	1	S	MF10	1 1	Blood	22.8	67.8	21.5	47	59.6	71.4	80.2	82.1	33.5	12.8
196	1	S	MF12	1 1	Blood	51.4	39.1	86.8	74.5	91.8	84.9	93	84.3	63.2	79.7
196	1	S	MF7	5 1	Blood	29.8	61.5	80.8	86	79.9	47.2	70.8	34	40.6	64.5
196	1	S	MF8	5 1	Blood	50.5	32.7	63.3	58.7	94.9	55.6	96.6	66.3	32.7	60
196	1	S	MF9	5 1	Blood	38.5	58.7	60.8	65.9	91.4	49.6	91.3	59.1	32.7	55.6
196	1	S	MF10	5 1	Blood	17.4	77.9	28.7	58.7	83.3	73.1	79.9	76.3	42.9	23.9
196	1	S	MF12	5 1	Blood	39.6	50.8	85.4	85.3	92.5	60.8	92.4	51.3	51.8	79
196	1	S	MF7	5 1	Bone marrow	18.2	50.1	74.6	80.5	65.6	30.6	65.8	33.2	24.6	49
196	1	S	MF8	5 1	Bone marrow	9.32	45	90.1	93.6	66.3	28.9	79	33.5	27	59.8
196	1	S	MF9	5 1	Bone marrow	16.9	65.5	72.5	83.2	59.5	35.6	65.5	35.3	29.6	43.1
196	1	S	MF10	5 1	Bone marrow	13.6	79.6	50.5	65	44.2	52.1	59.5	62.4	33.9	22.4
196	1	S	MF12	5 1	Bone marrow	56.2	36.4	78.7	53.1	76.2	83.1	92	93.1	44.1	59.9
400	THE1701	NS	BA736J	0 1	Blood	51.1	44.8	1.09	2.18	79.9	61.7	2.16	2.48	1.34	0.87
400	THE1701	NS	BA736J	5 1	Blood	50	46.2	0.9	6.65	63.1	39.6	1.26	1.5	2.64	0.57
400	THE1701	NS	BA777K	0 1	Blood	52.7	41.2	1.28	6.93	51.8	33	1.55	0.79	2.29	0.66
400	THE1701	NS	BA777K	5 1	Blood	54.1	41.1	1	7.98	35.8	28.2	0.76	1.07	2.25	0.36
400	THE1701	NS	BA922I	0 1	Blood	52.8	44	3.57	8.92	93.3	92.5	0.96	3.37	8.26	3.33
400	THE1701	NS	BA922I	5 1	Blood	37.9	57.4	16	13.8	85.9	69.3	4.49	9.18	9.54	13.7
400	THE1701	NS	BB123J	0 1	Blood	0	0	0	0	0	0	0	0	0	0
400	THE1701	NS	BB123J	5 1	Blood	42.9	53.8	3.96	17.1	50.3	43.1	2.26	12.5	7.36	2
400	THE1701	NS	CA706F	0 1	Blood	60.7	35.9	1.53	5.56	95.3	95.3	1.37	6.2	5.3	1.46
400	THE1701	NS	CA706F	5 1	Blood	54.7	32.3	2.03	9.13	93.7	90.8	0.86	5.04	8.3	1.9
400	THE1701	NS	CCB065	0 1	Blood	62.2	31.6	3.78	7.88	40.2	40.7	1.14	0.51	3.21	1.52
400	THE1701	NS	CCB065	5 1	Blood	54.4	34.4	1.95	9.24	55.3	25.2	0.7	1.24	2.32	1.08
400	THE1701	S	BA736J	0 1	Blood	47	48.8	77.7	70.3	97.3	65.1	89.8	68.3	45.8	75.6
400	THE1701	S	BA736J	5 1	Blood	40.3	49	82.1	76.8	96.5	88	90.9	71.6	67.6	79.2
400	THE1701	S	BA736J	5 1	Blood	32.3	62.4	80.7	62.8	93.2	86.7	86.7	78	54.4	75.3
400	THE1701	S	BA736J	5 1	Bone marrow	28.9	65.9	84.4	66.3	91.5	89.7	86.4	88.3	59.4	77.2
400	THE1701	S	BA777K	0 1	Blood	45	46.1	74.5	82.8	97	66	94	80.1	54.6	72.3
400	THE1701	S	BA777K	1 1	Blood	59.6	29.9	76.6	73.6	97.4	86.2	95.3	91.2	63.4	74.6
400	THE1701	S	BA777K	5 1	Blood	32.4	51	70.3	82.2	82.5	39	80.2	55	32.1	58
400	THE1701	S	BA777K	5 1	Bone marrow	35.1	49	62.8	83.2	88	56	89.5	72	46.6	55.2
400	THE1701	S	BA922I	0 1	Blood	48.9	44.4	94	97.4	98.8	95.1	70.2	42.7	92.5	92.8
400	THE1701	S	BA922I	1 1	Blood	51.1	40.9	91.5	85.6	94.7	90.5	79.6	58	77.5	86.7
400	THE1701	S	BA922I	5 1	Blood	31.9	61.4	88.1	85	88.7	84	76.7	49.9	71.4	78.1
400	THE1701	S	BA922I	5 1	Bone marrow	17.5	65.7	95.7	96.4	83.2	66.9	53.6	38.8	64.5	79.6
400	THE1701	S	BB123J	0 1	Blood	56.1	40.7	25.6	60.5	96.4	97.5	93.5	47.5	58.9	24.7
400	THE1701	S	BB123J	1 1	Blood	24	64.2	70.6	91.2	94.2	91.7	79.4	13.7	83.6	66.5
400	THE1701	S	BB123J	5 1	Blood	34.1	56.1	51.4	80.5	78.3	74.3	81.4	37.6	59.8	40.2
400	THE1701	S	BB123J	5 1	Bone marrow	33.3	57.1	47.8	76.6	87.7	78.5	88	43.2	60.1	41.9
400	THE1701	S	CA706F	0 1	Blood	7.91	71.8	100	98.9	100	98.1	15.4	13.5	97	100
400	THE1701	S	CA706F	1 1	Blood	71.9	18.2	99.4	99.6	9.05	3.4	0	0.08	3.38	8.99
400	THE1701	S	CA706F	5 1	Blood	49.2	44.2	59.2	59.5	93.6	94.2	76.8	49.5	56.1	55.4
400	THE1701	S	CA706F	5 1	Bone marrow	60	30.6	69.8	60.2	88.4	89.9	81.5	82.8	54.2	61.7
400	THE1701	S	CCB065	0 1	Blood	48.1	43.7	82	82.9	96.3	85.8	73.2	30.8	71.2	79
400	THE1701	S	CCB065	1 1	Blood	46.7	37.1	89.1	90.4	97	81.8	77.9	41	73.9	86.4
400	THE1701	S	CCB065	5 1	Blood	19.6	56.6	99.6	95.4	97.7	94.3	71.2	64.5	90	97.3
400	THE1701	S	CCB065	5 1	Bone marrow	39	51.3	88.5	90	86.9	74.3	70.2	44.1	66.9	76.9

## Sheet: T cells cytokine production
Days post-infection	Animal	Group	Condition	Ratio	Neutrophils	CD8+ | Count	CD8+ | Freq. of Parent	CD8+/CD69+ | Freq. of Parent	CD8+/Q2: IL2+ CD69+ | Freq. of Parent	CD8+/Q6: IL17a+ ,CD69+ | Freq. of Parent	CD8+/Q10: IFNg+ CD69+ | Freq. of Parent	CD8+/ TNFa+ CD69+ | Freq. of Parent	CD4+ | Count	CD4+ | Freq. of Parent	CD4+/CD69+ | Freq. of Parent	CD4+/IL2+ CD69+ | Freq. of Parent	CD4+/IL17a+ CD69+ | Freq. of Parent	CD4+/IFNg+ CD69+ | Freq. of Parent	CD4+/TNFa+ CD69+ | Freq. of Parent
0	MF1	2	S	0 1	Blood	7728	39.6	73.9	1.85	0.26	42.5	36.3	9283	47.6	85.7	8.54	1.16	28.2	27.5
0	MF1	2	S	1 1	Blood	10224	39.7	77.7	2.22	0.22	46.2	39.2	12301	47.8	87.6	8.61	1.36	29.5	28.2
0	MF1	2	S	5 1	Blood	7166	39.8	80.5	2.79	0.28	49.3	38.6	8702	48.3	87.9	7.93	1.54	29.9	25.1
0	MF1	2	NS	0 1	Blood	10758	38.9	1.87	0	0	0.13	0.1	13996	50.6	3	0.00714	0.029	0	0.086
0	MF1	2	NS	5 1	Blood	13372	39.8	10.1	0	0.00748	0.082	0.082	16736	49.8	2.81	0.00598	0.06	0	0.09
0	MF2	2	S	0 1	Blood	4685	36.3	64	3.46	0.49	24	20.5	5733	44.4	87.8	7.22	0.98	7.52	14.8
0	MF2	2	S	1 1	Blood	4440	36.6	62.7	4.53	0.56	24.4	20.4	5354	44.1	86.9	6.85	0.93	7.51	13.5
0	MF2	2	S	5 1	Blood	19448	35.7	73.1	4.02	0.75	33.8	21.1	28986	53.3	85.6	3.98	1.27	6.5	5.4
0	MF2	2	NS	0 1	Blood	6735	37.5	2.95	0.015	0	0.15	0.03	8617	48	3.01	0	0	0.012	0.023
0	MF2	2	NS	5 1	Blood	11231	37.1	10.2	0.0089	0	0.14	0.098	16345	54.1	3.66	0	0.012	0	0.037
0	MF7	1	S	0 1	Blood	7722	27.9	61.6	1.67	0.1	23.2	21.1	17284	62.5	78.1	1.92	0.36	5.42	7.59
0	MF7	1	S	1 1	Blood	8286	26.8	69.4	2.53	0.13	28.8	26.9	19423	62.8	85.3	3.59	0.51	7.32	9.84
0	MF7	1	S	5 1	Blood	10787	30.6	68.5	2.56	0.083	31.4	30.1	19736	56.1	82.5	4.16	0.71	9.58	11.9
0	MF7	1	NS	0 1	Blood	7915	27.4	0.85	0.013	0	0.11	0.051	18478	63.9	0.054	0.00541	0.00541	0.00541	0.00541
0	MF7	1	NS	5 1	Blood	10310	31.5	1.04	0	0	0.11	0.029	18897	57.7	0.52	0.00529	0.011	0.00529	0.016
0	MF8	1	S	0 1	Blood	12059	33	68.5	0.51	0.18	26	21.3	20197	55.3	85	2.6	0.86	5.55	6.74
0	MF8	1	S	1 1	Blood	11196	32.8	70.7	0.65	0.2	29.9	25.8	18356	53.8	89	3.02	1.09	7.09	8.2
0	MF8	1	S	5 1	Blood	12409	36.4	75.8	0.98	0.35	33	29.9	17258	50.7	89.7	2.91	1.08	8.02	8.79
0	MF8	1	NS	0 1	Blood	13246	35.3	1.83	0	0.00755	0.29	0.091	20548	54.8	0.13	0	0.00487	0	0.00973
0	MF8	1	NS	5 1	Blood	14963	36.5	3.55	0	0.00668	0.46	0.21	21941	53.5	0.55	0.00912	0.014	0.00456	0.018
0	MF9	1	S	0 1	Blood	10228	44.9	48.3	1.86	0.13	15.8	14.1	9909	43.5	73.5	2.12	0.5	5.99	6.46
0	MF9	1	S	1 1	Blood	10382	44.5	60.4	3.75	0.39	21.8	20.8	10333	44.3	89.2	3.74	1.34	8.09	10.3
0	MF9	1	S	5 1	Blood	7821	48.4	56.6	2.92	0.51	23.3	17.2	6538	40.5	82.9	2.57	1.38	7.63	5.63
0	MF9	1	NS	0 1	Blood	10408	43.6	0.24	0	0	0.038	0.029	10985	46	0.046	0.0091	0	0.0091	0.018
0	MF9	1	NS	5 1	Blood	8276	47.1	5.74	0	0.012	0.085	0.06	7697	43.8	2.75	0	0.013	0	0.013
0	MF3	2	S	0 1	Blood	7085	38.9	63.6	1.67	0.2	26.2	18.9	7171	39.4	65.8	2.52	0.53	5.63	5.65
0	MF3	2	S	0 1	Blood	8073	38.2	68.7	2.92	0.43	32.7	24.8	8190	38.8	74.5	4.68	0.78	6.72	7.84
0	MF3	2	S	5 1	Blood	8947	40.1	71.8	4.06	0.66	37	25.7	9013	40.4	74.7	4.79	1.04	6.44	6.14
0	MF3	2	NS	0 1	Blood	13614	39.5	0.32	0	0	0.015	0.00735	16058	46.6	0.54	0.012	0	0.012	0.012
0	MF3	2	NS	5 1	Blood	14713	39.8	2.28	0.014	0	0.027	0.061	17577	47.5	1.13	0	0.017	0	0.017
0	MF4	2	S	0 1	Blood	12691	39.2	63.6	1.88	0.15	18.5	15.2	15940	49.3	76.4	3.89	0.41	1.86	6.55
0	MF4	2	S	1 1	Blood	18070	35.4	65.6	2.25	0.15	22	17.2	27590	54	78.3	4.28	0.62	2.44	6.05
0	MF4	2	S	5 1	Blood	29920	33.1	66.3	2.87	0.33	24.4	16.1	52363	57.9	77	4.14	0.78	2.8	4.54
0	MF4	2	NS	0 1	Blood	15728	38	0.62	0	0	0.064	0.025	22364	54	0.69	0.00447	0	0	0.027
0	MF4	2	NS	5 1	Blood	32256	33.9	1.04	0	0.0031	0.047	0.031	57445	60.3	1.45	0.00348	0.014	0.00348	0.031
0	MF5	2	S	0 1	Blood	11238	45.1	55.5	0.84	0.053	25.1	20.4	9982	40	72.4	2.18	0.16	6.1	7.1
0	MF5	2	S	1 1	Blood	13457	45.3	56.9	1.34	0.11	31.3	25.4	12620	42.4	75.9	2.65	0.32	7.84	7.3
0	MF5	2	S	5 1	Blood	21627	45.2	49.8	0.9	0.069	30.7	13.5	20731	43.3	65	1.62	0.22	5.8	2.23
0	MF5	2	NS	0 1	Blood	16320	48.4	1.62	0	0	0.061	0	14415	42.7	1.19	0	0	0.00694	0.021
0	MF5	2	NS	5 1	Blood	27510	46.6	2.26	0	0	0.018	0.011	27576	46.7	1.41	0	0	0.00363	0.00363
0	MF10	1	S	0 1	Blood	14920	45.8	65.3	1.05	0.29	42.4	30.1	9876	30.3	73.8	1.32	0.42	34.7	20.7
0	MF10	1	S	1 1	Blood	21615	46.4	76.3	1.46	0.47	54.4	39.8	14478	31.1	83.5	2.18	0.62	46.9	26.7
0	MF10	1	S	5 1	Blood	33384	47.3	84	1.85	0.75	66.2	48.5	20069	28.4	85.5	2.37	0.85	50.5	26.8
0	MF10	1	NS	0 1	Blood	20685	47.5	2.74	0	0.00483	0.47	0.15	12438	28.6	0.016	0	0	0	0
0	MF10	1	NS	5 1	Blood	37732	51.6	3.8	0.00795	0.00795	0.34	0.16	20147	27.6	0.5	0	0.00496	0	0.00993
0	MF11	1	S	0 1	Blood	15186	42.8	74	0.76	0.14	13.5	11.3	14280	40.3	85.8	1.19	0.54	2.69	4.07
0	MF11	1	S	1 1	Blood	15780	40	79.7	1.22	0.25	27.1	23.9	17834	45.2	87.4	4.07	1.17	4.36	7.35
0	MF11	1	S	5 1	Blood	28840	36.8	81.4	1.86	0.59	42.4	36.3	34482	44	83.2	5.19	1.69	5.2	7.7
0	MF11	1	NS	0 1	Blood	14112	47.3	3.76	0.00709	0.00709	0.83	0.2	13131	44	0.038	0	0	0	0
0	MF11	1	NS	5 1	Blood	32303	38.6	3.91	0.0031	0.022	0.21	0.15	40699	48.6	1.19	0.015	0.015	0.015	0.042
0	MF12	1	S	0 1	Blood	10820	34.2	76.6	0.73	0.14	22.9	22	15497	49	87.5	1.74	0.64	1.05	4.52
0	MF12	1	S	1 1	Blood	12309	33.6	82.8	1.1	0.3	28.9	27.2	18055	49.3	92.5	2.74	1.37	2.05	5.95
0	MF12	1	S	5 1	Blood	20871	32.4	83.5	1.67	0.53	37.8	35.6	31213	48.4	88.1	4.21	1.19	3.38	7.5
0	MF12	1	NS	0 1	Blood	13884	36.1	0.25	0	0	0.0072	0.0072	18990	49.4	0.063	0	0.00527	0	0
0	MF12	1	NS	5 1	Blood	25664	35.1	0.92	0	0.0039	0.11	0.062	37090	50.8	0.44	0.00539	0.00809	0.00539	0.016
0	MF6	2	S	0 1	Blood	9892	39.6	53.4	0.91	0.14	21.7	9.7	8795	35.2	77.8	3.54	0.23	12.1	9.46
0	MF6	2	S	1 1	Blood	11627	34.8	45.4	0.76	0.077	18.4	7.13	13254	39.6	68	2.17	0.31	7.12	5.23
0	MF6	2	S	5 1	Blood	23955	31.2	38.4	0.62	0.092	13.8	3.87	32397	42.2	58	1.46	0.26	2.88	2.17
0	MF6	2	NS	0 1	Blood	10386	41.1	52.7	0.68	0.067	22.9	10.4	8778	34.8	75.8	3.69	0.23	12.3	9.84
0	MF6	2	NS	5 1	Blood	31662	31.7	46.3	0.77	0.15	16.4	5.67	40922	41	74.2	2.82	0.56	4.45	4.17
0	MF1	2	S	5 1	Bone marrow	8226	39.5	73.5	2.54	0.13	43.8	31.3	9199	44.2	82.8	8.59	0.89	31.4	24.9
0	MF2	2	S	5 1	Bone marrow	5634	40.6	56.3	3.55	0.64	22.8	13.4	5461	39.4	77.9	6.32	1.03	7.76	7.53
0	MF7	1	S	5 1	Bone marrow	8566	28.1	70.7	3.67	0.39	31.7	29	18578	61	82.7	4.82	0.93	9.51	11.6
0	MF8	1	S	5 1	Bone marrow	11467	38.7	73.2	1.06	0.26	34.3	28.3	13223	44.6	88.6	5.18	1.33	10.8	11.6
0	MF9	1	S	5 1	Bone marrow	12987	51	60.8	3.2	0.54	25.8	17	8369	32.9	80.1	3.92	1.53	13.4	8.58
0	MF3	2	S	5 1	Bone marrow	12153	43.8	48.6	2.16	0.41	18.9	8.34	9908	35.7	49.3	2	0.34	4.6	2.37
0	MF4	2	S	5 1	Bone marrow	19308	38.1	57.1	2.79	0.25	20	13.9	25208	49.7	68.9	5.66	0.79	3.63	6.08
0	MF5	2	S	5 1	Bone marrow	18079	40.2	48.9	0.98	0.083	19.1	13.2	17936	39.8	68.7	2.56	0.17	6.62	5.91
0	MF10	1	S	5 1	Bone marrow	25237	45	78.9	3.76	0.99	62.5	46.5	17247	30.7	87.1	6.72	1.21	55.3	37
0	MF11	1	S	5 1	Bone marrow	14033	49.4	69	0.7	0.41	17.5	14	10181	35.8	79.2	1.96	0.96	4.37	4.59
0	MF12	1	S	5 1	Bone marrow	24275	31.2	77.4	1.52	0.27	30.3	21.4	39177	50.3	83.8	3.66	0.9	2.58	4.79
0	MF6	2	S	5 1	Bone marrow	13791	41.5	20.7	0.28	0	9.97	2.84	7262	21.9	39.6	1.97	0.069	5.94	3.54
7	MF7	1	S	0 1	Blood	3278	29.6	46.3	2.96	0.031	28.8	6.83	6696	60.5	60.3	4.41	0.85	7.74	1.94
7	MF7	1	S	1 1	Blood	2827	28	56.9	4.1	0.14	30.9	10.4	6321	62.6	70.4	7.34	2.01	8.54	3.31
7	MF7	1	S	5 1	Blood	2348	34.8	56.3	4.9	0.085	38.1	13.2	3627	53.7	66.3	11.8	4.03	14.3	5.54
7	MF7	1	NS	0 1	Blood	3981	30.4	0.33	0.025	0	0.13	0	8123	62	0.037	0	0	0	0
7	MF7	1	NS	5 1	Blood	1616	29.8	0.74	0	0	0.31	0	3267	60.3	0.28	0	0	0	0
7	MF8	1	S	0 1	Blood	1935	27.6	54.1	1.09	0.052	24.1	3.15	4318	61.5	68.6	2.96	1.3	4.08	0.83
7	MF8	1	S	1 1	Blood	1683	25.8	66.8	1.84	0.059	27	6.77	4146	63.5	81.8	4.56	2.65	6.61	1.59
7	MF8	1	S	5 1	Blood	1638	31.9	69	2.32	0.24	36.1	7.02	2800	54.6	73	4.93	3.11	9.07	1.46
7	MF8	1	NS	0 1	Blood	2467	27.7	1.3	0	0	0.24	0	5663	63.5	0.053	0	0	0	0
7	MF8	1	NS	5 1	Blood	2398	29.1	1.67	0	0	0.21	0	5066	61.5	0.43	0	0	0.039	0
7	MF9	1	S	0 1	Blood	3733	41	47.8	4.34	0.11	24.7	7.61	4322	47.4	62.5	3.84	1.13	11.1	2.85
7	MF9	1	S	1 1	Blood	3760	40.4	64.4	8.16	0.27	37.4	19.3	4327	46.5	82.1	7.58	3.19	15.7	6.61
7	MF9	1	S	5 1	Blood	2775	43.9	66.5	11	0.29	46.6	15.6	2563	40.6	78.9	9.75	4.02	18.5	5.89
7	MF9	1	NS	0 1	Blood	6536	38.8	0.32	0.015	0	0.2	0.031	8502	50.5	0.035	0	0	0	0
7	MF9	1	NS	5 1	Blood	5396	43.4	1.52	0	0	0.26	0.037	5498	44.2	0.24	0	0.036	0.036	0.018
7	MF10	1	S	0 1	Blood	2654	41.3	74.3	4.22	0.11	58.9	10.2	2760	42.9	73.4	5.58	1.2	34.6	3.8
7	MF10	1	S	1 1	Blood	6648	45.8	84.2	3.81	0.54	73.2	23.6	4888	33.7	81.2	8.49	3.83	43.9	8.61
7	MF10	1	S	5 1	Blood	15705	50.6	82.4	3.57	0.54	71.4	5.44	9512	30.7	78.3	5.91	2.68	44.5	0.98
7	MF10	1	NS	0 1	Blood	2162	47	1.71	0	0	0.56	0	1814	39.4	0	0	0	0.055	0
7	MF10	1	NS	5 1	Blood	19890	58.7	1.16	0.00503	0	0.33	0	8824	26.1	0.44	0	0.011	0.057	0
7	MF11	1	S	0 1	Blood	4348	38	63.4	2.74	0.069	32.3	8.35	5656	49.4	69	3.27	1.68	7.62	1.57
7	MF11	1	S	1 1	Blood	5151	39.5	70.3	2.27	0.23	36.6	13.1	6155	47.2	75.9	4.31	3.04	8.85	2.23
7	MF11	1	S	5 1	Blood	2978	40.3	68.8	4.1	0.57	38.7	10.2	3040	41.2	73.6	6.38	3.95	9.31	2.11
7	MF11	1	NS	0 1	Blood	5933	38.6	2.63	0.017	0	0.67	0	8079	52.6	0.012	0	0	0	0
7	MF11	1	NS	5 1	Blood	7356	39.4	2.69	0.014	0	0.29	0.054	9424	50.5	0.48	0	0.021	0.011	0
7	MF12	1	S	0 1	Blood	4924	30.8	72.6	2.01	0.081	28	7.31	8212	51.3	85.8	3.84	3.18	1.92	1.36
7	MF12	1	S	1 1	Blood	7228	29.1	78.3	2.91	0.19	37.2	8.65	13513	54.3	89.1	6.36	4.24	3.69	2.2
7	MF12	1	S	5 1	Blood	9214	31.2	77	4.44	0.53	42.3	10	15429	52.2	85.5	8.24	5.17	6.92	2.64
7	MF12	1	NS	0 1	Blood	7174	31.4	0.4	0	0	0.07	0	12496	54.7	0.056	0	0.008	0.016	0
7	MF12	1	NS	5 1	Blood	12840	31.4	0.93	0.023	0.00779	0.14	0.023	23102	56.5	0.48	0	0.017	0.00433	0.00433
7	MF7	1	S	5 1	Bone marrow	3484	32.5	66.6	5.17	0.23	41.2	17.9	5596	52.3	74	11	2.27	13.6	7.65
7	MF8	1	S	5 1	Bone marrow	1570	31.7	75.6	3.63	0.38	36	10.3	2708	54.6	86.8	8.46	5.76	9.93	4.1
7	MF9	1	S	5 1	Bone marrow	3551	41.9	71	7.21	0.59	44.4	9.57	2929	34.6	78.2	9.39	3.76	22	5.02
7	MF10	1	S	5 1	Bone marrow	5339	43.7	77	7.08	0.81	61.7	13.2	4686	38.4	81.7	14.3	4.18	41.9	6.12
7	MF11	1	S	5 1	Bone marrow	6116	39.1	73.7	5.13	0.59	43.3	12.8	6466	41.3	81.4	9.51	5.44	14.3	3.62
7	MF12	1	S	5 1	Bone marrow	3751	32	73.2	4.05	0.35	39.3	5.73	5460	46.6	87	9.05	5.86	6.26	2.58
10	MF1	2	S	0 1	Blood	4341	29	87.4	1.77	3.29	53.4	39	8326	55.7	90.8	7.71	2.95	34.1	32.7
10	MF1	2	S	1 1	Blood	5454	32.1	84.9	1.8	3.01	56.7	41.3	8991	53	86.8	7.41	3.14	36.2	33.3
10	MF1	2	S	5 1	Blood	5277	34.6	82.1	2.39	1.53	58	42.1	7459	48.9	83.3	9.13	2.63	44.2	39.5
10	MF1	2	NS	0 1	Blood	6618	33.8	25.9	0.06	0.03	3.69	0.045	10526	53.8	8.98	0	0.0095	0.5	0.0095
10	MF1	2	NS	5 1	Blood	6522	34.8	16.5	0	0.046	0.28	0.11	9702	51.8	2.25	0	0.01	0	0
10	MF2	2	S	0 1	Blood	6706	33.1	60.5	2.82	4.38	33.1	24.8	10040	49.5	79.8	5.16	3.41	6.71	11
10	MF2	2	S	1 1	Blood	7530	35.3	65	3.39	5.39	38	25.9	10317	48.3	81.2	7	4.93	8.51	11.4
10	MF2	2	S	5 1	Blood	7797	39.8	64.6	3.81	4.4	37.6	20.2	8378	42.8	80.9	9.14	6.71	12.3	11
10	MF2	2	NS	0 1	Blood	9656	33.1	15.9	0.01	0.17	0.28	0.11	15733	54	3.52	0.00636	0	0.00636	0.019
10	MF2	2	NS	5 1	Blood	11387	36.1	19.1	0.00878	0.21	0.56	0.27	15893	50.4	4.63	0.019	0.082	0.013	0.063
10	MF3	2	S	0 1	Blood	11542	36.3	70.9	2.48	2.46	38.6	24.8	12784	40.2	75.1	3.26	1.63	8.06	7.12
10	MF3	2	S	1 1	Blood	11867	40.4	76.6	3.64	3.24	46.8	32.5	11267	38.4	84.9	6.14	2.37	10.4	11.2
10	MF3	2	S	5 1	Blood	12446	44.6	74.2	5.12	2.19	49.4	29.4	8592	30.8	76.9	7.7	2	11.4	10.6
10	MF3	2	NS	0 1	Blood	12104	35.1	2.8	0	0	0.041	0.025	15535	45.1	0.15	0	0.00644	0	0
10	MF3	2	NS	5 1	Blood	17262	40.1	3.63	0.00579	0.012	0.12	0.017	17368	40.4	0.26	0	0.00576	0	0.012
10	MF4	2	S	0 1	Blood	6586	33.2	56.7	3.33	1.17	29.7	20.2	9763	49.2	66	7.53	1.01	2.78	7.76
10	MF4	2	S	1 1	Blood	7513	36.2	67.7	4.81	2.66	34.5	25	10261	49.5	86.1	11.5	2.79	3.52	10.9
10	MF4	2	S	5 1	Blood	7361	41.6	63.9	6.11	1.29	40.8	25.2	7651	43.3	76.9	15.3	2.54	5.69	11.4
10	MF4	2	NS	0 1	Blood	10502	34.2	1.89	0	0.095	0.26	0.048	16790	54.7	0.18	0.00596	0	0	0.012
10	MF4	2	NS	5 1	Blood	10754	36	1.29	0	0.019	0.065	0.019	15683	52.5	0.27	0.00638	0.013	0.00638	0.026
10	MF5	2	S	0 1	Blood	12411	36	56.4	1.43	0.74	31.4	22.1	16992	49.2	73	2.83	0.64	5.45	6.49
10	MF5	2	S	1 1	Blood	14937	37.9	60.9	1.55	1.53	36	28.6	18463	46.8	82.6	5.76	2.07	7.01	10.2
10	MF5	2	S	1 1	Blood	9209	43.3	61.4	2.44	0.96	42.2	26.7	8513	40	78.4	7.1	1.77	10.1	9.2
10	MF5	2	NS	0 1	Blood	19136	37.4	2.64	0	0.01	0.01	0	26758	52.3	1.62	0	0.00374	0	0.00747
10	MF5	2	NS	5 1	Blood	17294	39	1.07	0	0	0.00578	0.00578	22190	50	0.19	0	0.00451	0	0.00451
10	MF6	2	S	0 1	Blood	5201	31.9	46.7	0.58	0.096	15.9	6.23	7561	46.4	59.4	1.53	0.079	7.76	5.77
10	MF6	2	S	1 1	Blood	11874	34.5	60	1.34	0.43	39.9	15.1	15066	43.8	71.5	4.57	0.79	20.7	13.6
10	MF6	2	S	5 1	Blood	18388	27.3	37.7	1.03	0.19	22.4	3.86	29716	44.2	38.4	2.12	0.27	8.53	2.82
10	MF6	2	NS	0 1	Blood	9758	36.5	1.73	0	0.01	0.19	0	12824	47.9	0.25	0	0	0	0.0078
10	MF6	2	NS	5 1	Blood	30153	33.8	2.99	0.00332	0.00663	0.17	0.00995	44521	49.9	0.56	0.011	0.00225	0.00898	0.011
10	MF1	2	S	5 1	Bone marrow	5478	31.6	59.8	1.64	0.22	48.5	24.1	8717	50.3	59.1	5.31	0.71	35.5	24.5
10	MF2	2	S	5 1	Bone marrow	6437	36.2	56.2	3.91	2.83	34.4	19.7	8340	46.9	69.8	7.85	3.45	9.24	10.1
10	MF3	2	S	5 1	Bone marrow	10935	38.9	75.2	5.2	2.41	49.3	32.9	9824	34.9	79.7	8.27	1.78	11.5	12.6
10	MF4	2	S	5 1	Bone marrow	5831	31.8	46.1	4.61	0.39	29.1	16.1	8502	46.3	52.7	8.77	0.75	4.36	8.4
10	MF5	2	S	5 1	Bone marrow	13278	39.1	62.4	1.97	1.29	40.1	28.3	15826	46.6	80.9	6.3	1.63	8.47	10.5
10	MF6	2	S	5 1	Bone marrow	9912	41.9	49.7	1.28	0.62	29.4	10.7	9417	39.8	78.9	5.31	1.23	21	12.9
28	MF7	1	S	0 1	Blood	7750	27	59.4	1.14	0.66	20.4	13.8	17802	62	90.7	1.13	2.03	1.76	2.51
28	MF7	1	S	1 1	Blood	12411	34.1	60.1	1.18	1.1	26.6	18	20135	55.3	93.8	1.34	3.16	2.77	2.99
28	MF7	1	S	5 1	Blood	10483	33.3	62.8	1.14	1.35	27.1	17.9	15612	49.7	92.4	1.28	2.49	2.42	2.95
28	MF7	1	NS	0 1	Blood	12507	33.9	0.54	0	0	0.072	0	21140	57.4	0.12	0	0	0	0
28	MF7	1	NS	5 1	Blood	25377	44.1	1.27	0.00394	0.00788	0.18	0.024	27376	47.6	0.52	0	0.00731	0.00365	0.00365
28	MF8	1	S	0 1	Blood	5793	25	61.6	0.52	0.78	14.3	10.1	14284	61.6	91.9	1.13	2.34	2	2.42
28	MF8	1	S	1 1	Blood	7346	28.8	65.7	0.46	1.2	18.9	11.3	14621	57.4	94	1.4	3.49	3.86	3.17
28	MF8	1	S	5 1	Blood	8869	35.9	67.3	0.56	1.24	26.6	17.6	11352	46	94.3	2.34	4.59	6.71	5.42
28	MF8	1	NS	0 1	Blood	10266	28.8	1.53	0	0	0.029	0.00974	21691	60.9	0.18	0	0.00461	0	0.00461
28	MF8	1	NS	5 1	Blood	13217	35.7	3.6	0	0.023	0.24	0.098	19835	53.6	0.42	0	0	0	0.00504
28	MF9	1	S	1 1	Blood	19383	55.2	63.3	1.47	2.98	23.4	11.6	11018	31.4	93.6	0.83	7.07	3.29	3.02
28	MF9	1	S	5 1	Blood	20105	56.6	63.9	2.55	3.16	29.2	15.2	9196	25.9	93.3	1.3	5.76	3.68	3.77
28	MF9	1	NS	0 1	Blood	31655	55.6	0.62	0.00316	0.016	0.044	0.038	19056	33.5	0.23	0	0	0	0
28	MF9	1	NS	5 1	Blood	23408	60.6	1.7	0	0.00854	0.1	0.068	11154	28.9	1.17	0	0	0.00897	0.00897
28	MF9	1	S	0 1	Blood	18069	53.2	60.8	0.94	1.7	16.1	8.61	11277	33.2	91.6	0.7	4.99	1.99	1.68
28	MF10	1	S	0 1	Blood	18897	66.8	83.1	0.88	1.23	59.6	24.8	6703	23.7	84.7	0.28	1.86	6.71	2.97
28	MF10	1	S	1 1	Blood	19082	70.2	86.5	1.22	1.97	64.7	30	6128	22.5	92.4	1.03	3.56	8.19	4.31
28	MF10	1	S	5 1	Blood	26003	78.9	88.3	1.24	2.58	72.2	41.4	5066	15.4	92.7	1.66	3.77	13.8	8.49
28	MF10	1	NS	0 1	Blood	28104	74.4	0.7	0	0	0.06	0.011	7213	19.1	0.15	0	0	0	0
28	MF10	1	NS	5 1	Blood	35049	82.1	1.3	0	0.017	0.11	0.057	5416	12.7	0.65	0	0	0	0
28	MF11	1	S	0 1	Blood	7561	54.7	71.5	0.56	2.83	28.3	17.2	3706	26.8	87.9	2.56	6.31	9.44	6.64
28	MF11	1	S	1 1	Blood	8686	52.2	73.1	0.69	4.08	30.8	17.6	5211	31.3	90.5	2.03	8.89	8	5.43
28	MF11	1	S	5 1	Blood	15389	47.7	71.2	0.84	4.31	31.5	19.6	11952	37	91.5	1.9	8.16	5.93	4.91
28	MF11	1	NS	0 1	Blood	16791	60.9	3.67	0	0.077	0.15	0.071	6737	24.4	0.91	0	0.03	0	0.015
28	MF11	1	NS	5 1	Blood	14823	47.1	5.4	0	0.15	0.18	0.2	13344	42.4	1.3	0.00749	0.03	0.00749	0.052
28	MF12	1	S	0 1	Blood	8985	29.2	79.1	0.52	2.59	12.6	5.6	17176	55.9	96.1	0.69	7.37	1.12	1.4
28	MF12	1	S	1 1	Blood	10613	31.5	81.2	0.61	3.6	18.4	7.96	18155	54	97.6	0.97	11.5	1.85	1.97
28	MF12	1	S	5 1	Blood	19634	38	85.2	0.85	5.92	34.9	17.6	24351	47.2	97.6	1.33	15.3	3.25	3.07
28	MF12	1	NS	0 1	Blood	9384	34.6	0.59	0	0.021	0.011	0	14447	53.2	0.12	0.00692	0.014	0	0.00692
28	MF12	1	NS	5 1	Blood	15840	39.6	1.19	0	0.019	0.063	0.044	19331	48.3	0.8	0.01	0.01	0.021	0.01
28	MF7	1	S	5 1	Bone marrow	12219	43.7	58.1	1.64	0.91	32.4	20	12494	44.7	83.9	1.58	1.49	4	3.49
28	MF8	1	S	5 1	Bone marrow	14331	39.1	68	0.64	1.36	28	15	12177	33.2	91.2	3.27	4.29	8.62	5.82
28	MF9	1	S	5 1	Bone marrow	23728	59.3	65.8	2.33	3.44	28	12.5	9839	24.6	93.2	1.45	6.87	4.76	3.89
28	MF10	1	S	5 1	Bone marrow	22352	75.4	81.6	1.36	2.3	63.2	32.1	4964	16.7	89	1.25	3.32	14.9	7.39
28	MF11	1	S	5 1	Bone marrow	10095	56.6	68.1	0.98	3.8	32.2	17.4	4269	23.9	86.2	4.54	7.96	11.7	8.39
28	MF12	1	S	5 1	Bone marrow	17543	45.7	77.8	1.29	3.78	33	15.9	14199	37	95.5	2.07	10.5	3.42	2.74
76	MF7	1	S	0 1	Blood	17607	45.1	56	0.86	0.31	26.3	13.6	17776	45.5	78.8	0.98	1.07	2.99	2.67
76	MF7	1	S	1 1	Blood	17892	51.4	70	1.81	1.03	38	20.8	12486	35.9	88.4	3.02	2.53	6.45	5.1
76	MF7	1	S	5 1	Blood	16084	50.9	69	1.5	0.74	35.8	16.5	11975	37.9	81.2	2.53	1.6	10	5.31
76	MF7	1	NS	0 1	Blood	22333	43.5	0.73	0.00448	0.00448	0.14	0.13	24093	46.9	0.26	0.0083	0	0.079	0.13
76	MF7	1	NS	5 1	Blood	11981	48.6	4.55	0	0	0.17	0.43	10594	43	3.87	0	0	0.066	0.3
76	MF8	1	S	0 1	Blood	9699	29.2	64.5	0.65	0.3	21.9	11.2	16739	50.4	90.1	1.92	1.34	1.99	3.14
76	MF8	1	S	1 1	Blood	13474	36.3	68.1	0.84	0.64	28.5	14.8	19494	52.5	92.2	2.14	2.95	5.48	5.04
76	MF8	1	S	5 1	Blood	8245	24.8	66.8	0.85	0.84	29.4	15	8511	25.6	87.6	2.81	2.91	7.5	5.22
76	MF8	1	NS	0 1	Blood	17967	35.2	1.21	0	0	0.19	0.1	28558	56	0.3	0	0.007	0.074	0.067
76	MF8	1	NS	5 1	Blood	18747	38.8	4.19	0.011	0.032	0.67	0.46	24843	51.4	2.45	0.00805	0.00805	0.22	0.24
76	MF9	1	S	0 1	Blood	2682	32.5	64.5	1.64	1.23	27.4	14.1	1790	21.7	88.5	2.35	2.57	6.42	3.69
76	MF9	1	S	1 1	Blood	27293	55.5	67.1	3.33	1.7	32.7	17.9	16924	34.4	90.7	2.17	3.45	10.4	7.24
76	MF9	1	S	5 1	Blood	17420	53.8	59.2	2.39	1.02	27.6	11.2	11186	34.5	79.8	2.11	2.11	9.2	4.29
76	MF9	1	NS	0 1	Blood	16918	50.6	0.42	0	0	0.059	0.024	10530	31.5	0.76	0	0.019	0	0.0095
76	MF9	1	NS	5 1	Blood	18657	49.2	7.01	0	0.011	0.75	1.16	11486	30.3	4.14	0.017	0.026	0.55	0.72
76	MF10	1	S	0 1	Blood	12275	69.6	77.6	1.3	0.78	53.1	27.8	3490	19.8	72.6	1.26	0.6	20.6	8.05
76	MF10	1	S	1 1	Blood	19391	73.5	87.4	2.69	2.45	72.9	42.4	4496	17	88.3	5.07	3.05	44.2	20.3
76	MF10	1	S	5 1	Blood	35647	78	78.6	1.49	0.93	68.4	30.8	5991	13.1	71.9	2.99	1.17	41.1	11.1
76	MF10	1	NS	0 1	Blood	39652	69.9	1.55	0.00252	0.00504	0.31	0.11	10587	18.7	0.094	0	0	0.038	0.028
76	MF10	1	NS	5 1	Blood	40392	79.2	3.63	0.00248	0.015	0.34	0.3	6086	11.9	2.83	0.033	0	0.18	0.18
76	MF12	1	S	0 1	Blood	6137	33.5	69.5	0.73	0.42	17.4	9.6	8741	47.7	89.6	1.37	2.02	2.06	3.35
76	MF12	1	S	1 1	Blood	12041	36.4	79.2	1.93	1.22	40.1	21	16278	49.2	92.3	3.48	3.44	4.94	5.2
76	MF12	1	S	5 1	Blood	31195	40	81.1	2.24	1.22	48.5	22.6	35856	45.9	87.1	3.9	2.48	6.21	4.6
76	MF12	1	NS	0 1	Blood	9530	34.2	0.51	0.01	0.021	0.12	0.094	13980	50.2	0.22	0.021	0	0.12	0.1
76	MF12	1	NS	5 1	Blood	25286	36.8	3.25	0.00395	0.02	0.44	0.51	35512	51.7	4.09	0.02	0.02	0.24	0.25
76	MF7	1	S	5 1	Bone marrow	16473	51	59.5	1.83	0.79	31.4	13.6	11300	35	70.1	2.38	0.97	8.78	5.28
76	MF8	1	S	5 1	Bone marrow	4227	25	66.4	0.92	1.04	26.8	14.8	4036	23.8	91	4.34	2.8	6.12	7.01
76	MF9	1	S	5 1	Bone marrow	34319	58	70.6	3.29	1.77	35.8	11.9	17890	30.3	88.7	2.3	2.88	14.4	8.07
76	MF10	1	S	5 1	Bone marrow	20473	69.8	73.8	2.19	1.97	53.7	28.5	5340	18.2	77.2	2.38	2.08	35.7	13
76	MF12	1	S	5 1	Bone marrow	21471	51.8	57.2	1.16	0.54	22	7.43	12059	29.1	77.4	2.54	1.63	3.22	2.92
83	MF1	2	S	0 1	Blood	8015	57.7	85.8	2.89	0.61	54.3	34.1	4495	32.4	96.8	16.3	3.38	37.4	30.1
83	MF1	2	S	1 1	Blood	8299	55.4	87.9	2.8	1.45	54	36	5109	34.1	96.9	16.6	5.17	42.1	33.5
83	MF1	2	S	5 1	Blood	6695	57.8	86.4	3.63	2.72	53.4	30.3	3653	31.5	97.6	17.7	8.1	46.1	34.8
83	MF1	2	NS	0 1	Blood	7655	59.8	3.06	0.078	0	0.26	0.18	3657	28.6	0.68	0	0	0.055	0.055
83	MF1	2	NS	5 1	Blood	6667	59.9	11.4	0.06	0.075	0.36	0.16	3029	27.2	5.35	0	0	0.066	0.17
83	MF2	2	S	0 1	Blood	14186	51.6	79.6	0.056	0.25	5.29	0.76	9272	33.7	95.9	0.086	1.33	2.59	2.2
83	MF2	2	S	1 1	Blood	12773	48.4	77.2	0.07	0.25	5.23	0.85	7956	30.1	94	0.16	1.37	3.53	1.51
83	MF2	2	S	5 1	Blood	24640	58.4	71.4	0.68	0.25	5.55	1.91	12048	28.5	89.8	0.63	1.26	3.84	2.47
83	MF2	2	NS	0 1	Blood	22352	53	1.06	0.027	0.00895	0.049	0.067	14767	35	0.43	0	0	0.02	0.027
83	MF2	2	NS	5 1	Blood	24409	58.2	1.41	0.016	0.012	0.061	0.074	12235	29.1	0.73	0.016	0	0.041	0.074
83	MF3	2	S	0 1	Blood	14848	60.7	83.7	2.57	0.69	39.1	17.6	6100	24.9	94.1	1.79	1.03	4.54	3.16
83	MF3	2	S	1 1	Blood	14816	66.5	87.5	3.81	1.64	51.8	27.7	4839	21.7	97.1	3.7	2.73	8.12	6.96
83	MF3	2	S	5 1	Blood	17257	70.4	88	5.78	2.5	59.1	29.6	4321	17.6	96.9	5.42	2.43	12.7	9.74
83	MF3	2	NS	0 1	Blood	37296	58.8	0.62	0.013	0.00536	0.062	0.04	18221	28.7	0.13	0	0	0.022	0.027
83	MF3	2	NS	5 1	Blood	25649	62.9	2.98	0.019	0.023	0.11	0.13	10312	25.3	1.33	0.039	0.019	0.019	0.058
83	MF4	2	S	0 1	Blood	5787	61	82.4	4.84	0.9	31.9	11	2302	24.3	95.7	4.82	1.43	4.39	3.87
83	MF4	2	S	1 1	Blood	7859	64.4	84.8	4.92	1.54	34.4	13.4	3121	25.6	97.1	5.93	1.86	5.13	4.45
83	MF4	2	S	5 1	Blood	7858	59	83	6.36	2.01	33.4	12.9	3187	23.9	96.2	5.68	2.86	5.33	4.64
83	MF4	2	NS	0 1	Blood	8085	63.7	1.72	0.012	0	0.087	0.062	3554	28	0.42	0	0	0.028	0.084
83	MF4	2	NS	5 1	Blood	11224	64.3	3.71	0.018	0.018	0.13	0.098	4608	26.4	0.63	0	0	0	0
83	MF5	2	S	0 1	Blood	17322	63.6	81.2	1.2	0.44	36.5	19.1	7248	26.6	91.5	0.36	0.84	1.99	1.43
83	MF5	2	S	1 1	Blood	23621	67.9	86.1	2.96	0.87	51.1	30.8	8125	23.4	96.3	1.18	1.67	4.57	4.23
83	MF5	2	S	5 1	Blood	26351	70.3	87.6	4.89	1.35	57.9	33	7724	20.6	97.3	2.59	2.76	6.55	6.86
83	MF5	2	NS	0 1	Blood	30065	63.4	0.43	0.013	0.00998	0.05	0.077	13592	28.7	0.11	0.00736	0	0.029	0.037
83	MF5	2	NS	5 1	Blood	32002	67.3	1.7	0.025	0.022	0.1	0.097	12249	25.7	0.51	0	0	0.016	0.024
83	MF12	2	NS	0 1	Blood	17657	54.5	1.06	0.023	0.00566	0.13	0.062	10493	32.4	0.49	0.00953	0	0.00953	0.067
83	MF6	2	S	0 1	Blood	14250	55.5	73.6	1.68	0.66	33.6	7.97	7129	27.8	95.8	3.51	1.71	11.3	7.21
83	MF6	2	S	1 1	Blood	17598	56.8	76.2	1.53	0.86	35.9	9.25	8632	27.9	95.7	3.74	2.15	14.2	9.63
83	MF6	2	S	5 1	Blood	23088	60.8	75.2	2.13	1.37	41.3	10.2	8756	23	94.6	4.95	2.88	20.5	11.2
83	MF6	2	NS	5 1	Blood	20315	58.9	2.94	0.054	0.00984	0.19	0.14	9750	28.3	2	0.01	0	0.031	0.082
83	MF1	2	S	5 1	Bone marrow	9458	60	80.7	3.48	1.36	48	21.9	4054	25.7	90.5	16	4.91	45.6	27
83	MF2	2	S	5 1	Bone marrow	20500	60.1	70.5	0.17	0.36	5.59	5.29	9471	27.8	88	0.17	1.7	3.74	5.12
83	MF3	2	S	5 1	Bone marrow	16896	68.3	81.2	4.92	2.05	44.6	18.1	4431	17.9	92.8	3.45	2.44	10.3	6.68
83	MF4	2	S	5 1	Bone marrow	9027	67	70.3	4.4	1.69	22.7	11.1	2670	19.8	91.4	5.32	2.28	5.21	8.46
83	MF5	2	S	5 1	Bone marrow	22023	71.3	85.5	5.14	2	58.5	34.4	4713	15.3	93.6	2.69	3.33	10.5	12.5
83	MF6	2	S	5 1	Bone marrow	11813	62.4	70.9	2.06	1.77	32.3	11.2	4471	23.6	92.3	4.45	3.29	22.8	13.9
181	MF1	2	S	0 1	Blood	8680	48.8	82.8	1.32	1.24	41.3	17.8	7762	43.6	96.6	9.35	2.8	22.5	20.7
181	MF1	2	S	1 1	Blood	10526	51.4	82.1	1.45	1.37	41.9	21.1	8369	40.9	96.7	12.1	2.75	26.5	25.7
181	MF1	2	S	5 1	Blood	10187	54.2	74.4	1.39	0.98	38.4	17.1	6812	36.2	94.9	11.5	3.1	28.1	26.3
181	MF1	2	NS	0 1	Blood	12903	49.7	6.25	0.016	0.016	0.14	0.22	11291	43.5	1.33	0.027	0	0.22	0.35
181	MF1	2	NS	5 1	Blood	12740	52.7	9.02	0.00785	0.031	0.17	0.16	9614	39.7	7.27	0	0.021	0.1	0.22
181	MF2	2	S	0 1	Blood	16193	52.1	77.5	1.71	1.83	28.3	14	10349	33.3	96.3	1.99	3.22	8.19	6.26
181	MF2	2	S	1 1	Blood	19696	54.5	79.5	2.22	3.74	34.3	17.6	11260	31.1	95.7	2.96	5.67	11.3	9.84
181	MF2	2	S	5 1	Blood	29516	60.5	81.6	3.08	3.95	39	16	12610	25.9	95.7	3.29	5.27	18.1	20.9
181	MF2	2	NS	0 1	Blood	23575	52.7	3.46	0.00424	0.021	0.13	0.025	16400	36.7	0.63	0.012	0.0061	0	0.012
181	MF2	2	NS	5 1	Blood	32414	58.1	19.5	0.012	0.18	0.3	0.55	17844	32	13.3	0	0.056	0.034	0.73
181	MF3	2	S	0 1	Blood	17085	64.7	81.3	1.4	1.46	30.6	13.4	5211	19.7	94.3	0.63	2.05	6.18	3.03
181	MF3	2	S	5 1	Blood	30376	68.2	84.7	2.03	2.23	36.2	17.2	7337	16.5	95.4	1.23	2.88	10.8	7.39
181	MF3	2	S	5 1	Blood	32298	69	85.3	3.09	2.6	39.3	15.9	5233	11.2	93.6	1.09	2.73	13.2	8.66
181	MF3	2	NS	0 1	Blood	39374	61.9	4.68	0.00762	0.00762	0.03	0.025	17332	27.3	0.49	0	0	0	0.012
181	MF3	2	NS	5 1	Blood	35890	68	10.7	0.00279	0.028	0.086	0.078	10097	19.1	2.41	0	0.0099	0.03	0.05
181	MF4	2	S	0 1	Blood	21353	82.6	79.5	1.81	2.39	38.8	12.8	1514	5.86	89.7	4.56	3.7	13.3	7.93
181	MF4	2	S	1 1	Blood	28585	84.1	84.1	2.61	3.05	47.1	21.3	1890	5.56	90.5	4.66	2.96	15.3	9.21
181	MF4	2	S	5 1	Blood	29556	86.4	80.4	3.57	2.42	46	9.77	1566	4.58	91.3	5.49	2.04	17.1	16.3
181	MF4	2	NS	0 1	Blood	31243	84.4	2.8	0	0.022	0.077	0.0064	2159	5.83	1.71	0	0	0	0.046
181	MF4	2	NS	5 1	Blood	34221	87.6	9.49	0	0.00584	0.053	0.07	2140	5.47	13.4	0	0	0	0.47
181	MF5	2	S	0 1	Blood	39069	66	87.7	1.2	1.94	42.2	21.1	14668	24.8	95.8	0.18	2.08	1.67	1.71
181	MF5	2	S	1 1	Blood	50610	72.2	91.3	2.75	2.69	54.1	33.9	13672	19.5	97.3	0.51	2.9	2.61	6.26
181	MF5	2	S	5 1	Blood	56981	75.9	88.8	3.59	2.37	57.8	32.5	11551	15.4	96.6	0.79	2.52	3.44	13.6
181	MF5	2	NS	0 1	Blood	45952	66.3	4.37	0	0	0.022	0.00435	18811	27.2	0.57	0	0	0.011	0.00532
181	MF5	2	NS	5 1	Blood	56093	74	13.2	0.00178	0.027	0.16	0.89	15958	21	3.37	0	0.00627	0.025	0.74
181	MF6	2	S	0 1	Blood	24074	54.4	78.6	1.32	2.4	29	9.02	13893	31.4	96.6	2.01	2.78	10.4	7.06
181	MF6	2	S	1 1	Blood	27242	57.2	78.4	1.25	2.76	32.8	12.8	13310	28	96.4	2.27	3.34	14.1	12.7
181	MF6	2	S	5 1	Blood	34288	64.1	74.8	2.72	4.16	40.5	9.82	12981	24.3	95.7	3.09	5.08	29.8	28.6
181	MF6	2	NS	0 1	Blood	28274	55.8	3	0.014	0.014	0.032	0.00707	17023	33.6	1.7	0	0	0.00587	0.00587
181	MF6	2	NS	5 1	Blood	35818	59.2	5.49	0.00558	0.011	0.084	0.12	17018	28.1	3.23	0	0	0.012	0.19
181	MF1	2	S	5 1	Bone marrow	16010	57.9	77.6	2.39	1.61	36.4	18.4	7845	28.4	93.6	13.9	3.48	29.8	29.9
181	MF2	2	S	5 1	Bone marrow	15157	57.4	81.2	4.47	3.01	34.1	31.1	6738	25.5	96.3	10.1	5.14	25.9	39.6
181	MF3	2	S	5 1	Bone marrow	19269	70	87.7	5.38	4.35	37.3	19.4	3590	13	94.5	2.4	4.48	9.33	5.79
181	MF4	2	S	5 1	Bone marrow	27072	82.8	81.4	4.64	2.19	41.5	8.03	1652	5.05	90.7	7.75	2.91	18.9	18.6
181	MF5	2	S	5 1	Bone marrow	25917	70.1	86.8	2.67	2.85	44.1	29.2	6019	16.3	94.2	0.35	2.44	2.43	13.8
181	MF6	2	S	5 1	Bone marrow	26590	60.3	76.9	2.04	3.79	32.6	9.03	10416	23.6	93.5	1.8	4.89	16.5	26.6
196	MF7	1	S	0 1	Blood	14124	36.2	72.6	1.58	1.87	27.7	19.7	22620	57.9	96.9	1.68	4.48	4.39	7.44
196	MF7	1	S	1 1	Blood	18981	41.8	70.7	3.01	3.56	33.8	26.6	21680	47.7	97.1	3.1	6.01	13.5	12.9
196	MF7	1	S	5 1	Blood	23161	48.3	69.4	4.83	4.49	27.2	10.5	21384	44.6	95.3	3.64	3.9	12	4.6
196	MF7	1	NS	0 1	Blood	14572	37.9	8.31	0.00686	0.021	0.11	0.048	22340	58.1	5.74	0	0.00448	0.00448	0.036
196	MF7	1	NS	5 1	Blood	26797	39.7	10.1	0.026	0.21	1.52	0.052	26761	39.7	13.1	0.00747	0.21	4.77	1.06
196	MF8	1	S	0 1	Blood	10310	28	84.9	0.55	2.4	34.8	23.5	22836	62.1	97.4	1.9	5.68	8.12	10.6
196	MF8	1	S	5 1	Blood	8554	32.6	86.8	0.67	3.21	43.3	35	16060	61.2	97	1.97	6.54	8.75	12.3
196	MF8	1	S	5 1	Blood	15220	40	76.2	0.85	3.9	37.2	27	18543	48.7	96.9	2.18	7.91	10.5	8.32
196	MF8	1	NS	0 1	Blood	14394	32.6	5.92	0.00695	0.09	0.19	0.09	26238	59.5	1.55	0.00762	0.00381	0.00762	0.088
196	MF8	1	NS	5 1	Blood	15048	33.2	9.96	0.013	0.15	0.51	0.19	22345	49.3	6.3	0	0.013	0.027	0.29
196	MF9	1	S	0 1	Blood	24893	55.6	76.1	2.04	4.92	34.6	24.3	17433	39	93.8	1.27	7.46	15.1	13.5
196	MF9	1	S	1 1	Blood	39005	56.5	81	4.89	8.08	43.7	38	26485	38.3	95.7	3.07	10.9	21.6	21.6
196	MF9	1	S	5 1	Blood	32056	58.8	81	7.32	12.2	41.1	17.8	19090	35	97.3	3.89	15.8	17.8	15.3
196	MF9	1	NS	0 1	Blood	30005	56.1	7.31	0.00667	0.073	0.21	0.14	19420	36.3	2.54	0	0.031	0.015	0.046
196	MF9	1	NS	5 1	Blood	41230	60.5	6.94	0.0097	0.11	0.71	0.1	24522	36	8.67	0	0.12	1.64	0.97
196	MF10	1	S	0 1	Blood	32810	62.3	82.6	1.52	5.78	46.7	35.7	16628	31.6	90.4	1.11	6.25	22.5	19.1
196	MF10	1	S	1 1	Blood	30906	68.3	92.9	1.38	8.47	64.9	50.5	11554	25.5	96.1	1.68	5.62	39	30.9
196	MF10	1	S	5 1	Blood	38679	63.3	91.9	2.76	8.04	65.6	43	16728	27.4	96.4	2.34	6.79	28.1	23.5
196	MF10	1	NS	0 1	Blood	34928	69.2	12.4	0	0.12	0.31	0.074	10444	20.7	4.13	0	0.00957	0	0.019
196	MF10	1	NS	5 1	Blood	47015	72.1	24.9	0.15	0.43	2.79	1.73	12189	18.7	29	0.21	1.46	1.58	1.85
196	MF12	1	S	0 1	Blood	12222	34	85.6	0.73	4.39	14.8	11.5	19239	53.5	97.7	1	12.9	0.72	5.08
196	MF12	1	S	1 1	Blood	15565	33.2	86.6	1.02	6.17	23.4	22.2	25621	54.7	97.5	1.42	14.1	1.53	6.95
196	MF12	1	S	5 1	Blood	9810	32.5	87.1	1.73	3.87	29.6	24.1	15925	52.7	97.3	1.93	7.25	2.19	9.71
196	MF12	1	NS	0 1	Blood	13105	35.3	7.96	0.031	0.069	0.27	0.26	19626	52.9	3.83	0.01	0.041	0.12	0.28
196	MF12	1	NS	5 1	Blood	30438	34.6	27.6	0.00986	0.023	0.062	0.079	48879	55.6	27	0.00205	0.018	0.018	0.7
196	MF7	1	S	5 1	Bone marrow	14897	47.8	79	5.22	1.36	36.3	14	13342	42.9	94.3	4.74	6.33	17.7	20
196	MF8	1	S	5 1	Bone marrow	20823	49.9	81.2	0.94	2.76	39.2	15.6	18062	43.3	96.5	3.31	7.26	15.9	5.87
196	MF9	1	S	5 1	Bone marrow	43622	60.2	82	6.63	8.66	36.1	9.87	22286	30.8	96.2	4.56	12.4	25.4	14.8
196	MF10	1	S	5 1	Bone marrow	39161	65.6	67.5	2.4	3.52	40.1	14.9	11669	19.5	87.7	1.47	2.25	38.2	8.42
196	MF12	1	S	5 1	Bone marrow	29457	36.6	83.7	1.78	4.9	26.6	15.6	38736	48.1	97	1.98	10.6	2.06	5.15
272	MF1	2	S	0 1	Blood	11631	46.5	86.4	3.69	0.052	52.2	48.1	10835	43.3	93.7	10.7	0.26	18.6	22.1
272	MF1	2	S	1 1	Blood	20432	49.5	87.9	4.4	0.1	57.1	52.7	16799	40.7	94.9	11.9	0.7	22	25.5
272	MF1	2	S	5 1	Blood	22573	53.1	86.7	6.55	0.21	58.4	48.2	16755	39.4	95.1	15.3	1.1	29.1	28.1
272	MF1	2	NS	0 1	Blood	16804	48.5	1.48	0	0	0.036	0.03	14800	42.7	0.26	0.00676	0.00676	0.00676	0.02
272	MF2	2	S	0 1	Blood	20940	48.2	83.9	2.91	0.081	21.3	17.4	16136	37.1	94.1	2.05	0.2	5.1	6.33
272	MF2	2	S	1 1	Blood	22537	50.7	85.2	5.05	0.28	29.3	25.4	16807	37.8	96.8	3.62	0.7	7.91	9.82
272	MF2	2	S	5 1	Blood	19963	49.5	87	7.31	0.49	36.4	29.2	13400	33.2	97.4	5.68	1.22	13.6	11.5
272	MF2	2	NS	0 1	Blood	19075	49.4	1.84	0.00524	0	0.14	0.031	15786	40.8	0.23	0	0	0	0
272	MF2	2	NS	5 1	Blood	28478	53.9	5.01	0.011	0.00351	0.16	0.067	19634	37.2	5.1	0.00509	0.01	0.00509	0.00509
272	MF3	2	S	0 1	Blood	14156	47.3	81.7	3.84	0.042	31.3	23.9	10296	34.4	86.2	1.32	0.068	2.51	2.46
272	MF3	2	S	1 1	Blood	15317	45.8	82.8	6.67	0.14	39.1	33.2	9758	29.2	92.1	3.13	0.36	5.38	5.9
272	MF3	2	S	5 1	Blood	19712	59.8	85.5	10.7	0.43	44.8	33.4	9730	29.5	93.1	5.23	0.75	8.89	7.92
272	MF3	2	NS	0 1	Blood	13602	48	0.36	0.00735	0	0.022	0.00735	11690	41.3	0.21	0	0	0	0
272	MF3	2	NS	5 1	Blood	21967	55.5	2.56	0.055	0.00455	0.082	0.11	13314	33.6	3.18	0.015	0	0	0.023
272	MF4	2	S	0 1	Blood	15262	79	79.8	5.77	0.13	43.1	31.4	1713	8.87	81.2	5.95	0.29	9.46	9.63
272	MF4	2	S	1 1	Blood	15681	83.1	81.7	8.86	0.23	49.5	40	1682	8.91	87.1	10.7	0.3	14.3	15.2
272	MF4	2	S	5 1	Blood	18973	84.8	83.2	7.44	0.42	47.8	24.6	1796	8.03	93.2	15.8	1.39	21.4	15.7
272	MF4	2	NS	0 1	Blood	12598	82.7	0.96	0	0.00794	0.15	0.087	1446	9.5	0.35	0.069	0	0.069	0.069
272	MF4	2	NS	5 1	Blood	18762	88.1	4.33	0	0	0.053	0.00533	1737	8.16	11.7	0.058	0	0.058	0.058
272	MF5	2	S	0 1	Blood	27462	54.2	83.4	1.57	0.04	21.6	18.8	18017	35.6	87.8	0.72	0.12	1.57	2.26
272	MF5	2	S	1 1	Blood	27435	53.2	85.9	3.95	0.1	29.3	25.6	17063	33.1	93.2	1.92	0.33	2.97	5.39
272	MF5	2	S	5 1	Blood	19104	57.6	82.6	6.34	0.19	34.5	25.6	11372	34.3	92.9	3.98	0.43	5.5	4.71
272	MF5	2	NS	0 1	Blood	28741	56.3	0.58	0	0	0.024	0.00696	18705	36.6	0.16	0	0	0	0
272	MF5	2	NS	5 1	Blood	29303	58.4	1.4	0	0	0.078	0.044	17157	34.2	0.95	0.00583	0	0	0.012
272	MF6	2	S	0 1	Blood	14736	47.1	78.1	2.55	0.054	17.3	11.5	10845	34.7	88.4	2.58	0.19	6.77	7.19
272	MF6	2	S	1 1	Blood	17887	44.9	76.2	2.48	0.067	19.9	14.5	13902	34.9	90.5	3.15	0.32	6.58	8.33
272	MF6	2	S	5 1	Blood	22412	29	67.4	2.95	0.036	20.4	11.1	22472	29.1	86.3	3.18	0.21	6.52	5.16
272	MF6	2	NS	0 1	Blood	14230	52.1	1.15	0.021	0	0.063	0.077	10410	38.1	0.58	0	0	0.00961	0.00961
272	MF6	2	NS	5 1	Blood	25434	44.8	3.74	0.039	0.00393	0.12	0.11	23757	41.9	4.12	0.00842	0.013	0.017	0.051
272	MF1	2	S	5 1	Bone marrow	19850	55.9	80	5.87	0.36	47.1	31.1	12119	34.1	92.6	10.2	0.72	23.1	17.9
272	MF1	2	NS	5 1	Bone marrow	21952	52.2	5.28	0.00911	0.00456	0.12	0.077	17328	41.2	2.87	0.012	0.00577	0.017	0.046
272	MF2	2	S	5 1	Bone marrow	22268	55.8	83.2	8.65	0.58	39.3	24.4	13797	34.6	96.7	12.8	1.69	29.7	30.9
272	MF3	2	S	5 1	Bone marrow	17091	58.3	80.6	8.23	0.49	38.2	28.4	7030	24	90.8	4.88	0.64	8.89	8.24
272	MF4	2	S	5 1	Bone marrow	20337	85.9	82.2	5.99	0.19	44.4	19.6	1602	6.77	86.3	8.93	0.5	15.5	11.4
272	MF5	2	S	5 1	Bone marrow	13490	59.1	85.7	7.38	0.47	38.5	33	7024	30.8	94.2	3.73	1.01	7.66	8.58
272	MF6	2	S	5 1	Bone marrow	12637	30.7	61.7	2.03	0.087	12.6	6.48	7417	18	84.6	2.41	0.22	9.69	9.67
400	BA736J	THE1701	S	0 1	Blood	11081	37.5	89	2.27	0.76	23.2	16.3	15942	54	91.8	5.64	1.81	4.65	5.95
400	BA736J	THE1701	S	1 1	Blood	11622	37.9	92.1	2.62	1.26	28.2	20.6	16879	55	93.7	6.23	2.58	5.91	7.01
400	BA736J	THE1701	S	5 1	Blood	12574	38.9	90.5	3.67	1.57	30.5	16.5	16499	51	93.7	9.27	3.5	7.53	6.09
400	BA736J	THE1701	NS	5 1	Blood	13809	42.5	2.06	0.029	0	0.094	0.1	16585	51.1	2.57	0.018	0.018	0.078	0.09
400	BA777K	THE1701	S	0 1	Blood	12534	31.7	87.3	5.25	0.98	36.2	29.3	22529	57	95.4	8.91	2.69	15.3	18.4
400	BA777K	THE1701	S	1 1	Blood	14840	31.3	87.1	5.34	1.08	35.6	29.7	26948	56.9	96.3	9.49	3.03	16.8	19.5
400	BA777K	THE1701	S	5 1	Blood	15427	32.4	87.4	6.77	1.52	36.7	25.1	25500	53.5	95.9	11.7	3.34	18.3	16.1
400	BA777K	THE1701	NS	0 1	Blood	17060	33.5	2.4	0.012	0	0.19	0.088	28354	55.7	0.29	0	0.00353	0.014	0.028
400	BA777K	THE1701	NS	5 1	Blood	14598	34.5	4.55	0.00685	0.027	0.17	0.082	21995	52.1	2.54	0.014	0.00909	0.18	0.18
400	BA922I	THE1701	S	0 1	Blood	30835	40.3	86	2.52	0.59	26.9	21.7	39852	52.1	93.6	2.3	1.29	5.14	5.27
400	BA922I	THE1701	S	1 1	Blood	29531	42.5	85.5	2.56	0.58	32.7	26.7	35130	50.6	92.9	1.89	1.41	6.78	6
400	BA922I	THE1701	S	5 1	Blood	42234	45.2	83.8	3.57	0.93	38.4	24	42366	45.4	91.7	2.56	2.05	8.36	4.74
400	BA922I	THE1701	NS	0 1	Blood	38273	43	3.88	0.029	0.021	0.75	0.13	44112	49.6	0.3	0.00453	0.00453	0.048	0.066
400	BA922I	THE1701	NS	5 1	Blood	44123	46.4	4.27	0.039	0.039	0.41	0.19	44066	46.3	2.49	0.025	0.014	0.12	0.16
400	BB123J	THE1701	S	0 1	Blood	14568	31.1	81.3	3.93	0.64	36.4	34.7	28112	60.1	91	3.1	1.32	8.2	9.92
400	BB123J	THE1701	S	1 1	Blood	18439	33.6	84.4	4.48	0.88	42.7	41.8	31877	58.1	92.8	3.82	2.15	10.9	13.4
400	BB123J	THE1701	S	5 1	Blood	22279	38.3	85.2	5.1	1.29	50.3	46.4	31393	53.9	91.5	4.28	2.42	14	14.2
400	BB123J	THE1701	NS	0 1	Blood	16046	30.8	0.8	0	0	0.087	0.15	31165	59.8	0.53	0.00321	0	0.12	0.17
400	BB123J	THE1701	NS	0 1	Blood	8551	41.1	0.68	0	0	0.023	0.035	10625	51	2.5	0.028	0	0.038	0.047
400	BB123J	THE1701	NS	5 1	Blood	31307	35.7	5.96	0.029	0.038	0.57	0.25	45763	52.2	4.79	0.042	0.017	0.22	0.2
400	CA706F	THE1701	S	0 1	Blood	19046	33.9	81.7	2.89	1.16	25.2	21.5	33878	60.4	96	3	3	4.7	5.73
400	CA706F	THE1701	S	1 1	Blood	17231	34	82.6	2.8	0.87	25.7	21.9	30732	60.7	96.5	2.83	2.25	4.97	5.64
400	CA706F	THE1701	S	5 1	Blood	16999	33.7	84.3	4.14	2.12	26.7	22.6	30907	61.2	97.2	4.56	4.8	6.44	10.8
400	CA706F	THE1701	NS	0 1	Blood	19859	31.2	1.24	0.035	0	0.16	0.2	41277	64.9	0.39	0.00485	0	0.1	0.14
400	CA706F	THE1701	NS	5 1	Blood	23723	35.9	2.31	0.042	0.021	0.29	0.3	39205	59.4	2.17	0.041	0.018	0.31	0.29
400	CCB065	THE1701	S	0 1	Blood	20514	32.2	88.2	4.86	1	41.4	41.4	36742	57.7	95.4	7.51	2.02	6.27	11.9
400	CCB065	THE1701	S	1 1	Blood	19153	33.4	89.3	5.3	1.51	42.3	44.7	32595	56.8	97.4	10.7	3.4	6.61	15.8
400	CCB065	THE1701	S	5 1	Blood	20649	36.3	88.4	6.08	1.41	45.6	44.6	30317	53.4	96.3	10.5	3	7.94	13.3
400	CCB065	THE1701	NS	0 1	Blood	19528	33.6	1.02	0.00512	0.01	0.11	0.11	33537	57.8	0.64	0.00298	0	0.098	0.13
400	CCB065	THE1701	NS	5 1	Blood	23437	34.8	1.66	0.00853	0.00853	0.13	0.12	37872	56.3	1.12	0.011	0.00528	0.092	0.13
400	BA736J	THE1701	S	5 1	Bone marrow	18791	42.7	89.7	3.27	1.43	33.2	14.4	20298	46.1	92.6	8.55	4.01	8.68	5.54
400	BA777K	THE1701	S	5 1	Bone marrow	17339	33.6	84.4	5.53	1.58	31	17.9	26413	51.2	94.6	9.29	3.72	16.9	12.3
400	BA922I	THE1701	S	5 1	Bone marrow	52212	48.2	83.2	2.61	0.84	34.3	21.1	42868	39.5	89.3	1.73	1.64	10.4	6
400	BB123J	THE1701	S	5 1	Bone marrow	16254	42.7	71.9	4.01	0.68	35	27.9	16648	43.7	79.4	4.46	2	10.9	6.87
400	CA706F	THE1701	S	5 1	Bone marrow	20164	48.1	90.7	3.01	3.05	41.6	23.2	18744	44.8	97.8	3.81	6.98	12.6	24.4
400	CCB065	THE1701	S	5 1	Bone marrow	16129	37.4	89.9	7.23	2.96	50.4	48.5	20759	48.1	96.9	11.3	5.89	11.1	18.7

## Sheet: Low-density PMN
Animal	Compartment	Group	Days post-infection	LDN | Freq. of CD11b+	LDN | Freq. of CD45+	LDN-CD10+ | Freq. of LDN	LDN/CD10+ | Freq. of CD11b+	LDN-CD33+ | Freq. of CD11b+	LDN-CD33+ | Freq. of CD45+	M-MDSC | Freq. of CD11b+	M-MDSC | Freq. of CD45+
MF7	PBMC	1	-20	9.44	0.021	28.6	1.37	2.73	0.012	2.44	0.011
MF8	PBMC	1	-20	24.5	0.015	47.1	4.28	4.69	0.00772	5.76	0.00948
MF9	PBMC	1	-20	5.95	0.051	46.2	2.13	3.97	0.044	30.1	0.34
MF10	PBMC	1	-20	4.16	0.00502	4	0.09	0.63	0.00141	13.7	0.031
MF11	PBMC	1	-20	15.2	0.024	22	1.33	1.81	0.00707	7.13	0.028
MF12	PBMC	1	-20	1.47	0.014	17.6	0.16	0.39	0.00601	9.49	0.15
MF1	PBMC	2	-20	21.5	0.11	74.1	8.18	8.74	0.084	10	0.097
MF2	PBMC	2	-20	25.5	0.18	22.4	3.3	4.07	0.049	8.7	0.1
MF3	PBMC	2	-20	5.79	0.00661	23.7	0.55	0.74	0.00209	5.3	0.015
MF4	PBMC	2	-20	4.23	0.015	55.4	1.15	1.21	0.00888	3.54	0.026
MF5	PBMC	2	-20	5.52	0.01	16.7	0.46	1.17	0.00435	14.5	0.054
MF6	PBMC	2	-20	20.1	0.02	4.05	0.31	2.48	0.00664	3.1	0.00829
MF7	PBMC	1	7	22.7	0.6	15.8	2.23	6.54	0.28	1.28	0.055
MF8	PBMC	1	7	9.84	0.24	45	3.14	4.17	0.14	7.51	0.26
MF9	PBMC	1	7	16	0.46	32.2	3.42	8.7	0.38	10.5	0.45
MF10	PBMC	1	7	21.7	0.33	6.1	0.9	9.26	0.2	11.7	0.26
MF11	PBMC	1	7	48.6	1.4	2.96	0.75	20.2	1.11	0.51	0.028
MF12	PBMC	1	7	18.6	0.3	16.9	1.28	2.85	0.11	9.3	0.36
MF1	PBMC	2	27	6.76	0.4	59.3	2.34	1.04	0.11	3.32	0.33
MF2	PBMC	2	27	68	6.58	74.7	47	48.8	5.11	7.77	0.81
MF7	PBMC	1	27	9.41	0.12	27.4	1.76	4	0.073	2.52	0.046
MF8	PBMC	1	27	13.8	0.14	45.5	4.35	6.32	0.092	7.59	0.11
MF9	PBMC	1	27	4.74	0.22	36	1.05	2.05	0.15	10.9	0.81
MF3	PBMC	2	27	7.35	0.041	31.7	1.66	1.49	0.012	4.7	0.037
MF4	PBMC	2	27	9.07	0.39	37.4	2.31	1.4	0.088	0.21	0.013
MF5	PBMC	2	27	14.5	0.2	30.1	2.26	3.04	0.083	7.06	0.19
MF10	PBMC	1	27	3.1	0.063	18.9	0.43	1.53	0.042	15.9	0.44
MF11	PBMC	1	27	7.83	0.25	14.1	0.8	3.86	0.17	16.9	0.74
MF12	PBMC	1	27	3.61	0.086	8.68	0.15	0.66	0.032	9.81	0.48
MF6	PBMC	2	27	6.06	0.047	9.66	0.29	1.08	0.017	1.31	0.021
MF1	PBMC	2	57	4.18	0.25	45.3	1.44	0.34	0.026	0.4	0.031
MF2	PBMC	2	57	11.7	0.14	29.7	2.27	0.5	0.00902	1.02	0.019
MF3	PBMC	2	57	3.63	0.06	33.1	0.8	0.41	0.01	0.17	0.00427
MF4	PBMC	2	57	4.31	0.081	47.3	1.17	0.36	0.012	0.13	0.00443
MF5	PBMC	2	57	5.65	0.045	15.2	0.34	0.58	0.012	1.44	0.029
MF6	PBMC	2	57	4.44	0.015	3.12	0.08	0.04	0.00024	0.87	0.00528
MF7	PBMC	1	57	18.1	0.18	41.3	5.09	4.64	0.068	1.35	0.02
MF8	PBMC	1	57	13.9	0.063	36.5	3.15	1.16	0.00845	4.34	0.032
MF9	PBMC	1	57	12.8	0.35	37.3	3.25	2.57	0.1	2.67	0.11
MF10	PBMC	1	57	5.21	0.11	37.8	1.36	1.4	0.044	1.41	0.045
MF12	PBMC	1	57	9.18	0.13	5.97	0.29	0.23	0.00618	4.37	0.12
MF8	PBMC	1	76	23.7	0.27	57	9.14	8.74	0.15	2.36	0.04
MF10	PBMC	1	76	9.2	0.17	42.8	2.89	5.38	0.14	11.5	0.29
MF12	PBMC	1	76	10.4	0.37	29.2	1.96	2.61	0.14	6.03	0.33
MF1	PBMC	2	83	11.3	0.84	45	3.39	3.93	0.44	2.29	0.26
MF2	PBMC	2	83	26.3	0.24	49.8	6.84	5.53	0.095	2.9	0.05
MF3	PBMC	2	83	8.84	0.037	43.2	1.92	1.23	0.01	0.42	0.00351
MF4	PBMC	2	83	15.9	0.23	54.3	3.35	2.18	0.08	0.02	0.000717
MF5	PBMC	2	83	20	0.034	14.3	0.86	2.52	0.014	2.47	0.014
MF6	PBMC	2	83	12.3	0.061	15.6	1.25	4.41	0.034	4.77	0.036
MF3	PBMC	2	181	2.92	0.043	22.9	0.56	0.94	0.016	1.06	0.018
MF5	PBMC	2	181	12.2	0.45	4.44	0.34	6.48	0.37	3.42	0.2
MF6	PBMC	2	181	2.62	0.13	4.85	0.096	1.7	0.11	1.79	0.12
MF1	PBMC	2	217	11	0.7	27.3	0.63	1.18	0.36	0.37	0.11
MF2	PBMC	2	217	9.58	0.087	40.9	0.73	0.77	0.038	0.4	0.02
MF3	PBMC	2	217	5.67	0.031	53.2	0.49	0.31	0.01	0.00427	0.000145
MF4	PBMC	2	217	10.3	0.18	53.8	0.76	0.44	0.055	0.00463	0.000575
MF5	PBMC	2	217	39.2	0.14	15.1	0.37	0.44	0.025	0.17	0.0093
MF6	PBMC	2	217	7.88	0.059	18.3	0.25	0.35	0.015	0.12	0.00524
MF1	PBMC	2	224	14.1	1.38	66.7	3.57	3.52	0.91	0.75	0.19
MF2	PBMC	2	224	52.1	3.33	72.8	20	17.6	2.13	3.49	0.42
MF3	PBMC	2	224	10.6	0.1	61.7	2.65	0.78	0.019	0.32	0.00774
MF4	PBMC	2	224	14	0.4	59.3	2.94	1.4	0.11	0.086	0.00683
MF5	PBMC	2	224	42.8	0.18	10.7	0.68	1.26	0.036	0.92	0.026
MF6	PBMC	2	224	8.13	0.11	15.1	0.42	1.2	0.045	0.6	0.023
